# Supplementary material for: Adaptive evolution of Candida maltosa improves the bioconversion of depolymerized plastic feedstock by targeting biosurfactant production
Source: Appl Environ Microbiol. 2026 Mar 4;92(4):e02056-25. doi: 10.1128/aem.02056-25 (PMC13101509; doi:10.1128/aem.02056-25)
Supplement: Table S2 — Proteome analysis. [file aem.02056-25-s0002.xlsx]

## Sheet: legend
Table S2. Proteome Analysis. List of intracellular (yeast pellet) and secreted (spent media) proteins identified from the parent and evolved strains of Candida maltosa. Table provided as a separate excel file.

## Sheet: Table S2
Fraction	Accession	Description	Log2 fold change (evolved/parent)	p-value (parent vs evolved)
Intracellular	D2CLY6	Cytochrome c oxidase subunit 1 OS=Candida maltosa OX=5479 GN=cox1 PE=3 SV=1	0.0712307	0.920535
Intracellular	M3HDB1	Aconitate hydratase, mitochondrial (Fragment) OS=Candida maltosa (strain Xu316) OX=1245528 GN=G210_5180 PE=4 SV=1	0.230386	0.511426
Intracellular	M3HDG9	DLH domain-containing protein (Fragment) OS=Candida maltosa (strain Xu316) OX=1245528 GN=G210_5089 PE=4 SV=1	-0.0574353	0.941237
Intracellular	M3HDH6	Uncharacterized protein (Fragment) OS=Candida maltosa (strain Xu316) OX=1245528 GN=G210_5082 PE=4 SV=1	-0.107816	0.722037
Intracellular	M3HDN1	ATP synthase subunit 5, mitochondrial OS=Candida maltosa (strain Xu316) OX=1245528 GN=G210_4486 PE=3 SV=1	0.153779	0.875743
Intracellular	M3HDW7	Glyceraldehyde-3-phosphate dehydrogenase OS=Candida maltosa (strain Xu316) OX=1245528 GN=G210_4380 PE=3 SV=1	0.100607	0.784259
Intracellular	M3HDX2	Protein phosphatase PP2A regulatory subunit A OS=Candida maltosa (strain Xu316) OX=1245528 GN=G210_4385 PE=4 SV=1	0.00942146	0.983988
Intracellular	M3HDZ0	Protein transport protein, putative OS=Candida maltosa (strain Xu316) OX=1245528 GN=G210_4373 PE=3 SV=1	0.0261649	0.963048
Intracellular	M3HE16	60S ribosomal protein L8 OS=Candida maltosa (strain Xu316) OX=1245528 GN=G210_4347 PE=3 SV=1	-0.488333	0.601579
Intracellular	M3HE57	Uncharacterized protein OS=Candida maltosa (strain Xu316) OX=1245528 GN=G210_4316 PE=4 SV=1	0.162508	0.903046
Intracellular	M3HE63	Glutamate synthase, putative OS=Candida maltosa (strain Xu316) OX=1245528 GN=G210_4311 PE=3 SV=1	-0.234466	0.782594
Intracellular	M3HE69	Clathrin-mediated transport effector protein, putative (Fragment) OS=Candida maltosa (strain Xu316) OX=1245528 GN=G210_4298 PE=4 SV=1	0.000176322	0.999781
Intracellular	M3HE89	Protein transport protein SEC31 (Fragment) OS=Candida maltosa (strain Xu316) OX=1245528 GN=G210_4287 PE=3 SV=1	0.159225	0.733945
Intracellular	M3HEG7	RNA helicase OS=Candida maltosa (strain Xu316) OX=1245528 GN=G210_4225 PE=3 SV=1	0.351409	0.336361
Intracellular	M3HEI2	SMI1_KNR4 domain-containing protein OS=Candida maltosa (strain Xu316) OX=1245528 GN=G210_4198 PE=3 SV=1	0.374399	0.571403
Intracellular	M3HEI7	Uncharacterized protein OS=Candida maltosa (strain Xu316) OX=1245528 GN=G210_4185 PE=4 SV=1	0.45419	0.749357
Intracellular	M3HEM7	Sorting nexin GRD19 OS=Candida maltosa (strain Xu316) OX=1245528 GN=G210_4119 PE=4 SV=1	0.518917	0.444206
Intracellular	M3HEN8	Heat shock-like protein 90 OS=Candida maltosa (strain Xu316) OX=1245528 GN=G210_4099 PE=3 SV=1	-0.224661	0.490272
Intracellular	M3HER0	Cofilin/tropomyosin family protein, putative OS=Candida maltosa (strain Xu316) OX=1245528 GN=G210_4083 PE=3 SV=1	0.180162	0.868279
Intracellular	M3HER3	Phosphoglycerate kinase OS=Candida maltosa (strain Xu316) OX=1245528 GN=G210_4069 PE=3 SV=1	0.082008	0.923972
Intracellular	M3HER6	Septation protein SUN4 (Fragment) OS=Candida maltosa (strain Xu316) OX=1245528 GN=G210_4061 PE=3 SV=1	0.0283623	0.964583
Intracellular	M3HET6	Glutathione peroxidase OS=Candida maltosa (strain Xu316) OX=1245528 GN=G210_4059 PE=3 SV=1	0.394659	0.683572
Intracellular	M3HEU0	Glutaredoxin domain-containing protein OS=Candida maltosa (strain Xu316) OX=1245528 GN=G210_4042 PE=3 SV=1	0.48565	0.524488
Intracellular	M3HF30	Glycosidase OS=Candida maltosa (strain Xu316) OX=1245528 GN=G210_3932 PE=3 SV=1	-0.500396	0.466758
Intracellular	M3HF63	Histone H1 OS=Candida maltosa (strain Xu316) OX=1245528 GN=G210_3899 PE=3 SV=1	-0.260583	0.556742
Intracellular	M3HF84	MFS domain-containing protein OS=Candida maltosa (strain Xu316) OX=1245528 GN=G210_3878 PE=4 SV=1	-0.053921	0.688526
Intracellular	M3HF89	Protein RCC1 OS=Candida maltosa (strain Xu316) OX=1245528 GN=G210_3869 PE=4 SV=1	0.354828	0.0853044
Intracellular	M3HFB9	ATP synthase f chain, mitochondrial, putative (Fragment) OS=Candida maltosa (strain Xu316) OX=1245528 GN=G210_3823 PE=4 SV=1	-0.103754	0.925373
Intracellular	M3HFY4	DPBB_1 domain-containing protein OS=Candida maltosa (strain Xu316) OX=1245528 GN=G210_3631 PE=4 SV=1	-0.18173	0.690879
Intracellular	M3HG02	Protein FUN34 (Fragment) OS=Candida maltosa (strain Xu316) OX=1245528 GN=G210_3594 PE=3 SV=1	-0.093403	0.889506
Intracellular	M3HG11	Oxoglutarate dehydrogenase (succinyl-transferring) OS=Candida maltosa (strain Xu316) OX=1245528 GN=G210_3590 PE=3 SV=1	-0.26821	0.0900428
Intracellular	M3HG39	Alpha-NAC (Fragment) OS=Candida maltosa (strain Xu316) OX=1245528 GN=G210_3548 PE=3 SV=1	0.358843	0.266129
Intracellular	M3HG49	Plasma membrane ATPase OS=Candida maltosa (strain Xu316) OX=1245528 GN=G210_3537 PE=3 SV=1	-0.126778	0.596421
Intracellular	M3HG86	Protein YOP1 OS=Candida maltosa (strain Xu316) OX=1245528 GN=G210_3486 PE=3 SV=1	-0.309521	0.807029
Intracellular	M3HG99	Actin-depolymerizing factor 1 OS=Candida maltosa (strain Xu316) OX=1245528 GN=G210_3470 PE=3 SV=1	0.2531	0.839833
Intracellular	M3HGB2	Ubiquitin carrier protein OS=Candida maltosa (strain Xu316) OX=1245528 GN=G210_3456 PE=3 SV=1	-0.00703062	0.988208
Intracellular	M3HGH1	Heat shock protein STI1 OS=Candida maltosa (strain Xu316) OX=1245528 GN=G210_3387 PE=4 SV=1	0.0120378	0.962826
Intracellular	M3HGI9	ADP-ribose 1''-phosphate phosphatase OS=Candida maltosa (strain Xu316) OX=1245528 GN=G210_3364 PE=4 SV=1	-0.698855	0.0860028
Intracellular	M3HGM4	Phosphatidate cytidylyltransferase OS=Candida maltosa (strain Xu316) OX=1245528 GN=G210_3326 PE=3 SV=1	-0.0665283	0.902944
Intracellular	M3HGM9	Chitinase OS=Candida maltosa (strain Xu316) OX=1245528 GN=G210_3323 PE=4 SV=1	0.0583811	0.93662
Intracellular	M3HGQ7	Uncharacterized protein OS=Candida maltosa (strain Xu316) OX=1245528 GN=G210_3304 PE=4 SV=1	0.162627	0.809018
Intracellular	M3HGW2	Coatomer subunit delta OS=Candida maltosa (strain Xu316) OX=1245528 GN=G210_3238 PE=3 SV=1	0.0835084	0.803098
Intracellular	M3HGW9	Uncharacterized protein OS=Candida maltosa (strain Xu316) OX=1245528 GN=G210_3231 PE=4 SV=1	-0.253321	0.183109
Intracellular	M3HGY3	Cys-Gly metallodipeptidase DUG1 OS=Candida maltosa (strain Xu316) OX=1245528 GN=G210_3204 PE=3 SV=1	0.160249	0.857337
Intracellular	M3HH12	Multifunctional fusion protein OS=Candida maltosa (strain Xu316) OX=1245528 GN=G210_3199 PE=3 SV=1	-0.201225	0.827017
Intracellular	M3HH41	Putative stress-induced cytoplasmic glutaredoxin thioltransferase OS=Candida maltosa (strain Xu316) OX=1245528 GN=G210_3151 PE=4 SV=1	-0.0815966	0.917599
Intracellular	M3HH45	Peptidase C50 domain-containing protein (Fragment) OS=Candida maltosa (strain Xu316) OX=1245528 GN=G210_3147 PE=4 SV=1	0.757434	0.142817
Intracellular	M3HH57	Arginyl-tRNA synthetase OS=Candida maltosa (strain Xu316) OX=1245528 GN=G210_3134 PE=3 SV=1	-1.08052	0.0385358
Intracellular	M3HH96	Phenylalanine--tRNA ligase OS=Candida maltosa (strain Xu316) OX=1245528 GN=G210_3062 PE=3 SV=1	0.273741	0.546923
Intracellular	M3HHE5	60S ribosomal protein L6 OS=Candida maltosa (strain Xu316) OX=1245528 GN=G210_3024 PE=3 SV=1	0.841557	0.332293
Intracellular	M3HHJ7	Sin3p-Rpd3p histone-deacetylase complex, DNA binding subunit, putative OS=Candida maltosa (strain Xu316) OX=1245528 GN=G210_2981 PE=4 SV=1	0.121647	0.718012
Intracellular	M3HHL7	PCI domain-containing protein OS=Candida maltosa (strain Xu316) OX=1245528 GN=G210_2935 PE=3 SV=1	-0.292093	0.347399
Intracellular	M3HHN6	Cystathionine beta-synthase OS=Candida maltosa (strain Xu316) OX=1245528 GN=G210_2912 PE=3 SV=1	-1.3689	0.428832
Intracellular	M3HHT6	Golgi-localized, ADP-ribosylation factor binding protein, putative OS=Candida maltosa (strain Xu316) OX=1245528 GN=G210_2849 PE=4 SV=1	0.306727	0.329568
Intracellular	M3HHW5	Porin/voltage-dependent anion-selective channel protein (Fragment) OS=Candida maltosa (strain Xu316) OX=1245528 GN=G210_2822 PE=4 SV=1	-0.257711	0.504081
Intracellular	M3HHX9	Histone H3.3 (Fragment) OS=Candida maltosa (strain Xu316) OX=1245528 GN=G210_2810 PE=3 SV=1	-0.329596	0.717769
Intracellular	M3HI09	Cyclin-dependent serine/threonine protein kinase, putative (Fragment) OS=Candida maltosa (strain Xu316) OX=1245528 GN=G210_2780 PE=3 SV=1	-0.10304	0.845395
Intracellular	M3HI65	Succinate dehydrogenase [ubiquinone] flavoprotein subunit, mitochondrial OS=Candida maltosa (strain Xu316) OX=1245528 GN=G210_2708 PE=3 SV=1	0.0528608	0.915909
Intracellular	M3HI98	Uncharacterized protein (Fragment) OS=Candida maltosa (strain Xu316) OX=1245528 GN=G210_2672 PE=4 SV=1	-0.201388	0.684749
Intracellular	M3HIA2	Protein transport protein SEC23 OS=Candida maltosa (strain Xu316) OX=1245528 GN=G210_2668 PE=3 SV=1	-0.0122346	0.941344
Intracellular	M3HID4	Calmodulin (Fragment) OS=Candida maltosa (strain Xu316) OX=1245528 GN=G210_2640 PE=3 SV=1	0.152534	0.394825
Intracellular	M3HIF8	Ribosomal protein, large subunit, putative OS=Candida maltosa (strain Xu316) OX=1245528 GN=G210_2612 PE=3 SV=1	-0.210441	0.721099
Intracellular	M3HIG2	Putative Complex I protein (Fragment) OS=Candida maltosa (strain Xu316) OX=1245528 GN=G210_2602 PE=4 SV=1	-0.965937	0.218428
Intracellular	M3HII4	TBP-associated factor 4 OS=Candida maltosa (strain Xu316) OX=1245528 GN=G210_2560 PE=3 SV=1	0.228581	0.844801
Intracellular	M3HIN4	Aldo_ket_red domain-containing protein OS=Candida maltosa (strain Xu316) OX=1245528 GN=G210_2477 PE=4 SV=1	0.569532	0.570054
Intracellular	M3HIT8	60S acidic ribosomal protein P2-B OS=Candida maltosa (strain Xu316) OX=1245528 GN=G210_2422 PE=3 SV=1	-0.0474763	0.947805
Intracellular	M3HIX3	Peptidylprolyl isomerase OS=Candida maltosa (strain Xu316) OX=1245528 GN=G210_2377 PE=4 SV=1	-0.980914	0.628122
Intracellular	M3HIY6	40S ribosomal protein S28-A OS=Candida maltosa (strain Xu316) OX=1245528 GN=G210_2350 PE=3 SV=1	0.0501916	0.827461
Intracellular	M3HJ48	CDP-diacylglycerol--glycerol-3-phosphate 3-phosphatidyltransferase OS=Candida maltosa (strain Xu316) OX=1245528 GN=G210_2285 PE=3 SV=1	0.164806	0.776122
Intracellular	M3HJ69	Cytoplasmic RNA-binding protein, putative OS=Candida maltosa (strain Xu316) OX=1245528 GN=G210_2274 PE=4 SV=1	-1.33435	0.0177458
Intracellular	M3HJE3	ATP synthase subunit beta OS=Candida maltosa (strain Xu316) OX=1245528 GN=G210_2169 PE=3 SV=1	-0.500482	0.363148
Intracellular	M3HJE7	ATP synthase subunit e, mitochondrial (Fragment) OS=Candida maltosa (strain Xu316) OX=1245528 GN=G210_2163 PE=3 SV=1	0.501706	0.45159
Intracellular	M3HJF3	PC4 domain-containing protein OS=Candida maltosa (strain Xu316) OX=1245528 GN=G210_2157 PE=3 SV=1	1.21095	0.527507
Intracellular	M3HJR5	Mitochondrial matrix acidic protein, putative OS=Candida maltosa (strain Xu316) OX=1245528 GN=G210_1990 PE=4 SV=1	-4.19447	0.0323446
Intracellular	M3HJU0	Mitochondrial peroxiredoxin PRX1 (Fragment) OS=Candida maltosa (strain Xu316) OX=1245528 GN=G210_1956 PE=4 SV=1	0.560919	0.647516
Intracellular	M3HK04	Septin, putative (Fragment) OS=Candida maltosa (strain Xu316) OX=1245528 GN=G210_1860 PE=3 SV=1	-0.25098	0.320969
Intracellular	M3HK20	Histone acetyltransferase type B catalytic subunit OS=Candida maltosa (strain Xu316) OX=1245528 GN=G210_1818 PE=3 SV=1	-0.51287	0.308635
Intracellular	M3HK36	Methyltransf_11 domain-containing protein OS=Candida maltosa (strain Xu316) OX=1245528 GN=G210_1803 PE=4 SV=1	0.167644	0.786618
Intracellular	M3HK76	Diadenosine tetraphosphate synthetase OS=Candida maltosa (strain Xu316) OX=1245528 GN=G210_1761 PE=3 SV=1	0.152852	0.78588
Intracellular	M3HK85	6,7-dimethyl-8-ribityllumazine synthase OS=Candida maltosa (strain Xu316) OX=1245528 GN=G210_1748 PE=3 SV=1	1.18945	0.289905
Intracellular	M3HK90	MICOS complex subunit OS=Candida maltosa (strain Xu316) OX=1245528 GN=G210_1753 PE=4 SV=1	0.520808	0.774551
Intracellular	M3HKA3	Peptide hydrolase OS=Candida maltosa (strain Xu316) OX=1245528 GN=G210_1729 PE=3 SV=1	-0.498316	0.617555
Intracellular	M3HKI0	Calcineurin regulatory subunit OS=Candida maltosa (strain Xu316) OX=1245528 GN=G210_1618 PE=3 SV=1	-0.898379	0.320569
Intracellular	M3HKJ1	Core subunit of the ubiquinol-cytochrome-c reductase complex, mitochondrial, putative (Fragment) OS=Candida maltosa (strain Xu316) OX=1245528 GN=G210_1610 PE=4 SV=1	1.13341	0.575034
Intracellular	M3HKL9	RRM domain-containing protein OS=Candida maltosa (strain Xu316) OX=1245528 GN=G210_1574 PE=4 SV=1	0.137635	0.829829
Intracellular	M3HKP1	Uncharacterized protein OS=Candida maltosa (strain Xu316) OX=1245528 GN=G210_1550 PE=4 SV=1	0.249173	0.868791
Intracellular	M3HKQ9	rRNA-processing protein FYV7 OS=Candida maltosa (strain Xu316) OX=1245528 GN=G210_1565 PE=3 SV=1	0.318044	0.846603
Intracellular	M3HKZ2	Uncharacterized protein OS=Candida maltosa (strain Xu316) OX=1245528 GN=G210_1454 PE=4 SV=1	0.787365	0.157524
Intracellular	M3HL37	NADP-dependent alcohol dehydrogenase, putative OS=Candida maltosa (strain Xu316) OX=1245528 GN=G210_1412 PE=3 SV=1	-0.382565	0.754135
Intracellular	M3HL44	Isoleucyl-tRNA synthetase OS=Candida maltosa (strain Xu316) OX=1245528 GN=G210_1406 PE=3 SV=1	0.814229	0.446931
Intracellular	M3HL71	Uncharacterized protein OS=Candida maltosa (strain Xu316) OX=1245528 GN=G210_1362 PE=4 SV=1	0.0620773	0.946432
Intracellular	M3HL74	Likely rab family GTP-binding protein OS=Candida maltosa (strain Xu316) OX=1245528 GN=G210_1356 PE=4 SV=1	0.0757776	0.934688
Intracellular	M3HLG1	Pyruvate dehydrogenase E1 component subunit beta OS=Candida maltosa (strain Xu316) OX=1245528 GN=G210_1191 PE=4 SV=1	-0.434669	0.493921
Intracellular	M3HLI4	Amidase domain-containing protein OS=Candida maltosa (strain Xu316) OX=1245528 GN=G210_1167 PE=4 SV=1	-0.60043	0.376045
Intracellular	M3HLK2	Nadp(+)-dependent dehydrogenase, putative OS=Candida maltosa (strain Xu316) OX=1245528 GN=G210_1147 PE=4 SV=1	0.45023	0.615938
Intracellular	M3HLQ2	F-actin-capping protein subunit beta (Fragment) OS=Candida maltosa (strain Xu316) OX=1245528 GN=G210_1078 PE=3 SV=1	0.0214627	0.963356
Intracellular	M3HLR7	Zn(2)-C6 fungal-type domain-containing protein OS=Candida maltosa (strain Xu316) OX=1245528 GN=G210_1055 PE=4 SV=1	-0.854701	0.257088
Intracellular	M3HLS0	Isopentenyl-diphosphate Delta-isomerase OS=Candida maltosa (strain Xu316) OX=1245528 GN=G210_1040 PE=3 SV=1	-0.339534	0.766807
Intracellular	M3HLS3	Glucan 1,3-beta-glucosidase OS=Candida maltosa (strain Xu316) OX=1245528 GN=G210_1045 PE=3 SV=1	-0.484743	0.385649
Intracellular	M3HLS8	Superoxide dismutase OS=Candida maltosa (strain Xu316) OX=1245528 GN=G210_1036 PE=4 SV=1	-0.0950615	0.846321
Intracellular	M3HM14	Succinate-CoA ligase subunit beta (Fragment) OS=Candida maltosa (strain Xu316) OX=1245528 GN=G210_0941 PE=3 SV=1	0.259216	0.724389
Intracellular	M3HM26	Uncharacterized protein OS=Candida maltosa (strain Xu316) OX=1245528 GN=G210_0935 PE=4 SV=1	0.447858	0.493359
Intracellular	M3HM35	GATA zinc finger-like protein, putative OS=Candida maltosa (strain Xu316) OX=1245528 GN=G210_0927 PE=4 SV=1	-0.00239603	0.997779
Intracellular	M3HM57	Formate dehydrogenase OS=Candida maltosa (strain Xu316) OX=1245528 GN=G210_0896 PE=3 SV=1	0.318354	0.647941
Intracellular	M3HMK2	Uncharacterized protein OS=Candida maltosa (strain Xu316) OX=1245528 GN=G210_0736 PE=4 SV=1	0.071533	0.855641
Intracellular	M3HMK4	5-aminoimidazole-4-carboxamide ribonucleotide formyltransferase OS=Candida maltosa (strain Xu316) OX=1245528 GN=G210_0729 PE=3 SV=1	-0.111149	0.84388
Intracellular	M3HMM6	Transaldolase OS=Candida maltosa (strain Xu316) OX=1245528 GN=G210_0694 PE=3 SV=1	0.0243735	0.974861
Intracellular	M3HMQ4	SAM_MT_RSMB_NOP domain-containing protein OS=Candida maltosa (strain Xu316) OX=1245528 GN=G210_0651 PE=3 SV=1	0.0223834	0.97211
Intracellular	M3HMT9	Vacuolar proton pump subunit B OS=Candida maltosa (strain Xu316) OX=1245528 GN=G210_0608 PE=3 SV=1	-0.417948	0.359502
Intracellular	M3HMW8	Nup54 domain-containing protein OS=Candida maltosa (strain Xu316) OX=1245528 GN=G210_0575 PE=4 SV=1	0.626394	0.639723
Intracellular	M3HMY2	Type II HSP40 co-chaperone, putative OS=Candida maltosa (strain Xu316) OX=1245528 GN=G210_0557 PE=4 SV=1	-0.564089	0.233736
Intracellular	M3HN01	Uncharacterized protein OS=Candida maltosa (strain Xu316) OX=1245528 GN=G210_0512 PE=4 SV=1	1.41987	0.509779
Intracellular	M3HN32	Ras-related protein RSR1 OS=Candida maltosa (strain Xu316) OX=1245528 GN=G210_0478 PE=4 SV=1	0.207076	0.449232
Intracellular	M3HN57	Uncharacterized protein OS=Candida maltosa (strain Xu316) OX=1245528 GN=G210_0449 PE=4 SV=1	-0.0143218	0.916414
Intracellular	M3HNC0	Class E vacuolar protein-sorting machinery protein HSE1 OS=Candida maltosa (strain Xu316) OX=1245528 GN=G210_0359 PE=3 SV=1	-0.0738224	0.49434
Intracellular	M3HNE7	PIG-H domain-containing protein OS=Candida maltosa (strain Xu316) OX=1245528 GN=G210_0352 PE=3 SV=1	0.392101	0.482527
Intracellular	M3HNF8	37 kDa cell surface protein OS=Candida maltosa (strain Xu316) OX=1245528 GN=G210_0326 PE=4 SV=1	0.128996	0.845303
Intracellular	M3HNG8	Uncharacterized protein OS=Candida maltosa (strain Xu316) OX=1245528 GN=G210_0316 PE=4 SV=1	0.215922	0.63487
Intracellular	M3HNH4	WW domain-containing protein OS=Candida maltosa (strain Xu316) OX=1245528 GN=G210_0302 PE=3 SV=1	0.280909	0.611825
Intracellular	M3HNJ5	Altered inheritance of mitochondria protein 18, mitochondrial OS=Candida maltosa (strain Xu316) OX=1245528 GN=G210_0286 PE=3 SV=1	2.98084	0.414573
Intracellular	M3HNQ6	General transcriptional co-repressor, putative OS=Candida maltosa (strain Xu316) OX=1245528 GN=G210_0232 PE=4 SV=1	0.287183	0.561785
Intracellular	M3HNT4	Uncharacterized protein OS=Candida maltosa (strain Xu316) OX=1245528 GN=G210_0202 PE=3 SV=1	-0.717198	0.41334
Intracellular	M3HNV9	Rho GDP-dissociation inhibitor, putative OS=Candida maltosa (strain Xu316) OX=1245528 GN=G210_0162 PE=3 SV=1	0.191332	0.461593
Intracellular	M3HNW6	Protein ERV25 OS=Candida maltosa (strain Xu316) OX=1245528 GN=G210_0152 PE=3 SV=1	-0.214327	0.611715
Intracellular	M3HNX6	Eukaryotic translation initiation factor 4E OS=Candida maltosa (strain Xu316) OX=1245528 GN=G210_0143 PE=3 SV=1	-0.0780335	0.766385
Intracellular	M3HNY4	DNA-directed RNA polymerase subunit OS=Candida maltosa (strain Xu316) OX=1245528 GN=G210_0112 PE=3 SV=1	-0.726317	0.351399
Intracellular	M3HP19	Hsp90 co-chaperone Aha1 OS=Candida maltosa (strain Xu316) OX=1245528 GN=G210_0085 PE=3 SV=1	-0.123064	0.877694
Intracellular	M3HP72	Polysacc_synt_4 domain-containing protein (Fragment) OS=Candida maltosa (strain Xu316) OX=1245528 GN=G210_0006 PE=4 SV=1	-0.145761	0.8105
Intracellular	M3HP78	ETF domain-containing protein OS=Candida maltosa (strain Xu316) OX=1245528 GN=G210_0011 PE=4 SV=1	-0.0429344	0.937946
Intracellular	M3HP98	Pyridoxal reductase, putative OS=Candida maltosa (strain Xu316) OX=1245528 GN=G210_5951 PE=4 SV=1	0.201088	0.768207
Intracellular	M3HPD6	Phosducin domain-containing protein (Fragment) OS=Candida maltosa (strain Xu316) OX=1245528 GN=G210_5899 PE=3 SV=1	0.185996	0.838589
Intracellular	M3HPE0	Cytochrome c OS=Candida maltosa (strain Xu316) OX=1245528 GN=G210_5898 PE=3 SV=1	1.05289	0.591949
Intracellular	M3HPE5	6-phosphogluconolactonase-like protein (Fragment) OS=Candida maltosa (strain Xu316) OX=1245528 GN=G210_5891 PE=3 SV=1	0.281864	0.667709
Intracellular	M3HPF9	Mannose-6-phosphate isomerase OS=Candida maltosa (strain Xu316) OX=1245528 GN=G210_5867 PE=3 SV=1	1.22797	0.504556
Intracellular	M3HPK4	Malate dehydrogenase OS=Candida maltosa (strain Xu316) OX=1245528 GN=G210_5825 PE=3 SV=1	-0.146464	0.830012
Intracellular	M3HPL9	Oxidant-induced cell-cycle arrest protein 5 OS=Candida maltosa (strain Xu316) OX=1245528 GN=G210_5812 PE=3 SV=1	0.402447	0.211618
Intracellular	M3HPM9	Homeobox leucine-zipper protein OS=Candida maltosa (strain Xu316) OX=1245528 GN=G210_5795 PE=4 SV=1	0.1756	0.829754
Intracellular	M3HPQ3	Uncharacterized protein OS=Candida maltosa (strain Xu316) OX=1245528 GN=G210_5770 PE=3 SV=1	-0.0867148	0.920367
Intracellular	M3HPR3	Tryptophanyl-tRNA synthetase OS=Candida maltosa (strain Xu316) OX=1245528 GN=G210_5752 PE=3 SV=1	-0.182059	0.762179
Intracellular	M3HQ02	Acetylglutamate kinase OS=Candida maltosa (strain Xu316) OX=1245528 GN=G210_5653 PE=3 SV=1	-0.217766	0.226552
Intracellular	M3HQ27	Peptidase S59 domain-containing protein (Fragment) OS=Candida maltosa (strain Xu316) OX=1245528 GN=G210_5628 PE=3 SV=1	0.175887	0.663794
Intracellular	M3HQ43	GMP synthase [glutamine-hydrolyzing] OS=Candida maltosa (strain Xu316) OX=1245528 GN=G210_5622 PE=3 SV=1	-0.333419	0.716475
Intracellular	M3HQ55	Uncharacterized protein (Fragment) OS=Candida maltosa (strain Xu316) OX=1245528 GN=G210_5606 PE=3 SV=1	0.674807	0.562862
Intracellular	M3HQ61	Malate synthase OS=Candida maltosa (strain Xu316) OX=1245528 GN=G210_5601 PE=3 SV=1	-0.399196	0.16776
Intracellular	M3HQ71	Uncharacterized protein OS=Candida maltosa (strain Xu316) OX=1245528 GN=G210_5593 PE=4 SV=1	-0.0722264	0.708772
Intracellular	M3HQ80	Altered inheritance of mitochondria protein 21 OS=Candida maltosa (strain Xu316) OX=1245528 GN=G210_5580 PE=3 SV=1	-0.532682	0.43897
Intracellular	M3HQ92	Uncharacterized protein OS=Candida maltosa (strain Xu316) OX=1245528 GN=G210_5564 PE=4 SV=1	-0.0215557	0.948956
Intracellular	M3HQH2	Ubiquitin-like domain-containing protein OS=Candida maltosa (strain Xu316) OX=1245528 GN=G210_5436 PE=4 SV=1	0.28777	0.460478
Intracellular	M3HQI4	1,2-dihydroxy-3-keto-5-methylthiopentene dioxygenase OS=Candida maltosa (strain Xu316) OX=1245528 GN=ADI1 PE=3 SV=1	0.0940228	0.836799
Intracellular	M3HQJ6	Peroxin/Ferlin domain-containing protein OS=Candida maltosa (strain Xu316) OX=1245528 GN=G210_5400 PE=4 SV=1	-0.281725	0.435723
Intracellular	M3HQP4	Phosphopyruvate hydratase OS=Candida maltosa (strain Xu316) OX=1245528 GN=G210_5347 PE=3 SV=1	0.147285	0.876472
Intracellular	M3HQR7	Uncharacterized protein OS=Candida maltosa (strain Xu316) OX=1245528 GN=G210_5313 PE=4 SV=1	-0.303906	0.526427
Intracellular	M3HQS5	Serine/threonine-protein phosphatase OS=Candida maltosa (strain Xu316) OX=1245528 GN=G210_5296 PE=3 SV=1	-0.81265	0.389319
Intracellular	M3HQV2	Glycosidase OS=Candida maltosa (strain Xu316) OX=1245528 GN=G210_5279 PE=3 SV=1	-0.205925	0.52281
Intracellular	M3HQW4	D-arabinose dehydrogenase heavy chain OS=Candida maltosa (strain Xu316) OX=1245528 GN=G210_5196 PE=4 SV=1	0.35708	0.697311
Intracellular	M3HQX3	Ribosomal protein, small subunit, putative OS=Candida maltosa (strain Xu316) OX=1245528 GN=G210_5166 PE=4 SV=1	-0.105833	0.673823
Intracellular	M3HR34	Uncharacterized protein OS=Candida maltosa (strain Xu316) OX=1245528 GN=G210_5047 PE=4 SV=1	0.404646	0.655508
Intracellular	M3HR57	Lipase OS=Candida maltosa (strain Xu316) OX=1245528 GN=G210_5017 PE=3 SV=1	-1.22163	0.427348
Intracellular	M3HR62	AMPK1_CBM domain-containing protein (Fragment) OS=Candida maltosa (strain Xu316) OX=1245528 GN=G210_5009 PE=4 SV=1	0.0308682	0.922805
Intracellular	M3HR80	26S proteasome regulatory subunit RPN11 OS=Candida maltosa (strain Xu316) OX=1245528 GN=G210_4975 PE=3 SV=1	0.411797	0.822573
Intracellular	M3HRI2	Co-chaperone protein, putative OS=Candida maltosa (strain Xu316) OX=1245528 GN=G210_4868 PE=4 SV=1	0.374799	0.0991381
Intracellular	M3HRI7	Cytochrome P450 52A3 (Fragment) OS=Candida maltosa (strain Xu316) OX=1245528 GN=G210_4862 PE=3 SV=1	-0.25571	0.741922
Intracellular	M3HRN4	Hsp90 co-chaperone, putative (Cell division control protein, putative) OS=Candida maltosa (strain Xu316) OX=1245528 GN=G210_4782 PE=3 SV=1	0.155646	0.838536
Intracellular	M3HRQ4	Molybdopterin binding protein, putative OS=Candida maltosa (strain Xu316) OX=1245528 GN=G210_4757 PE=4 SV=1	-0.00965026	0.986815
Intracellular	M3HRS6	Inner nuclear membrane (INM) protein, putative OS=Candida maltosa (strain Xu316) OX=1245528 GN=G210_4718 PE=4 SV=1	0.158215	0.886576
Intracellular	M3HRT6	Fatty alcohol oxidase (Fragment) OS=Candida maltosa (strain Xu316) OX=1245528 GN=G210_4710 PE=4 SV=1	-0.252254	0.072056
Intracellular	M3HRT9	Uncharacterized protein OS=Candida maltosa (strain Xu316) OX=1245528 GN=G210_4699 PE=4 SV=1	-0.0693367	0.847503
Intracellular	M3HRU3	NADH-cytochrome b5 reductase 2 (Fragment) OS=Candida maltosa (strain Xu316) OX=1245528 GN=G210_4697 PE=3 SV=1	0.0925197	0.854936
Intracellular	M3HRY6	RNA binding protein, putative OS=Candida maltosa (strain Xu316) OX=1245528 GN=G210_4655 PE=4 SV=1	0.73786	0.662375
Intracellular	M3HRZ3	Uncharacterized protein OS=Candida maltosa (strain Xu316) OX=1245528 GN=G210_4624 PE=4 SV=1	0.0272227	0.926509
Intracellular	M3HS66	Guanine nucleotide-binding protein alpha-2 subunit OS=Candida maltosa (strain Xu316) OX=1245528 GN=G210_4549 PE=4 SV=1	-0.91695	0.654679
Intracellular	M3HS80	Uncharacterized protein OS=Candida maltosa (strain Xu316) OX=1245528 GN=G210_4526 PE=4 SV=1	0.0497986	0.81638
Intracellular	M3HSC1	Sphingosine-1-phosphate lyase OS=Candida maltosa (strain Xu316) OX=1245528 GN=G210_3903 PE=3 SV=1	-1.35491	0.18525
Intracellular	M3HSJ1	Eukaryotic initiation factor 4F subunit p150, putative (Fragment) OS=Candida maltosa (strain Xu316) OX=1245528 GN=G210_2339 PE=4 SV=1	-0.158198	0.819793
Intracellular	M3HSK8	INTRADIOL_DIOXYGENAS domain-containing protein OS=Candida maltosa (strain Xu316) OX=1245528 GN=G210_2213 PE=4 SV=1	-0.511675	0.0685005
Intracellular	M3HSL4	Epimerase domain-containing protein OS=Candida maltosa (strain Xu316) OX=1245528 GN=G210_2198 PE=4 SV=1	-0.207438	0.297182
Intracellular	M3HSM7	Sphingolipid long chain base-responsive protein PIL1 (Fragment) OS=Candida maltosa (strain Xu316) OX=1245528 GN=G210_2190 PE=4 SV=1	-0.0526486	0.871199
Intracellular	M3HSR6	Ribosomal protein, large subunit, putative OS=Candida maltosa (strain Xu316) OX=1245528 GN=G210_2078 PE=3 SV=1	1.10696	0.484528
Intracellular	M3HSS8	Acyl carrier protein OS=Candida maltosa (strain Xu316) OX=1245528 GN=G210_2088 PE=3 SV=1	-0.421364	0.7403
Intracellular	M3HST9	Putative mitochondrial protein Fmp39 OS=Candida maltosa (strain Xu316) OX=1245528 GN=G210_2011 PE=4 SV=1	-0.708848	0.242613
Intracellular	M3HSU6	Succinate dehydrogenase assembly factor 4, mitochondrial OS=Candida maltosa (strain Xu316) OX=1245528 GN=G210_1885 PE=3 SV=1	-0.207515	0.889795
Intracellular	M3HSW8	Diphthamide biosynthesis protein 3 OS=Candida maltosa (strain Xu316) OX=1245528 GN=G210_1823 PE=4 SV=1	-1.2327	0.386526
Intracellular	M3HSX9	Cytochrome b5 heme-binding domain-containing protein OS=Candida maltosa (strain Xu316) OX=1245528 GN=G210_1651 PE=4 SV=1	-0.249528	0.653538
Intracellular	M3HSY3	Peroxisomal Acyl-CoA thioesterase Tes1p, putative OS=Candida maltosa (strain Xu316) OX=1245528 GN=G210_1656 PE=3 SV=1	-0.92589	0.260631
Intracellular	M3HT11	66S pre-ribosomal particles component, putative OS=Candida maltosa (strain Xu316) OX=1245528 GN=G210_1331 PE=3 SV=1	0.915189	0.622209
Intracellular	M3HT52	Cytochrome c1, mitochondrial OS=Candida maltosa (strain Xu316) OX=1245528 GN=G210_0932 PE=4 SV=1	0.0437011	0.951967
Intracellular	M3HT84	Uncharacterized protein (Fragment) OS=Candida maltosa (strain Xu316) OX=1245528 GN=G210_0572 PE=4 SV=1	-0.303548	0.277437
Intracellular	M3HTD3	Uncharacterized protein OS=Candida maltosa (strain Xu316) OX=1245528 GN=G210_0242 PE=4 SV=1	0.326432	0.585225
Intracellular	M3HTG2	Phosphoglycerate mutase OS=Candida maltosa (strain Xu316) OX=1245528 GN=G210_5943 PE=3 SV=1	0.117131	0.915399
Intracellular	M3HTN1	Mg2+-dependent phosphatidate phosphatase, putative OS=Candida maltosa (strain Xu316) OX=1245528 GN=G210_5500 PE=3 SV=1	0.371455	0.332228
Intracellular	M3HTR0	Protein INO4, putative (Basic helix-loop-helix transcription factor) OS=Candida maltosa (strain Xu316) OX=1245528 GN=G210_4948 PE=4 SV=1	0.399224	0.359266
Intracellular	M3HTV8	Nuclear pore protein OS=Candida maltosa (strain Xu316) OX=1245528 GN=G210_3411 PE=3 SV=1	0.567594	0.42058
Intracellular	M3HTX2	Spliceosomal U1 snRNP protein, putative OS=Candida maltosa (strain Xu316) OX=1245528 GN=G210_2742 PE=4 SV=1	0.494621	0.715037
Intracellular	M3HU16	Nfu_N domain-containing protein OS=Candida maltosa (strain Xu316) OX=1245528 GN=G210_5974 PE=3 SV=1	-0.0394111	0.937616
Intracellular	M3HU21	Superoxide dismutase OS=Candida maltosa (strain Xu316) OX=1245528 GN=G210_5979 PE=4 SV=1	1.01328	0.530083
Intracellular	M3HU30	Uncharacterized protein OS=Candida maltosa (strain Xu316) OX=1245528 GN=G210_5709 PE=4 SV=1	-0.274421	0.815085
Intracellular	M3HU38	STF2-like protein, putative OS=Candida maltosa (strain Xu316) OX=1245528 GN=G210_4994 PE=4 SV=1	1.74072	0.318795
Intracellular	M3IG30	3-ketoacyl-CoA thiolase A (Fragment) OS=Candida maltosa (strain Xu316) OX=1245528 GN=G210_5217 PE=3 SV=1	-0.0365074	0.929107
Intracellular	M3IGC7	Enoyl-[acyl-carrier-protein] reductase [NADPH, B-specific] 1, mitochondrial (Fragment) OS=Candida maltosa (strain Xu316) OX=1245528 GN=G210_4510 PE=4 SV=1	-0.385128	0.722325
Intracellular	M3IGD1	Arf-GAP domain-containing protein (Fragment) OS=Candida maltosa (strain Xu316) OX=1245528 GN=G210_4506 PE=4 SV=1	0.238209	0.483063
Intracellular	M3IGE9	Serine/threonine-protein kinase, putative OS=Candida maltosa (strain Xu316) OX=1245528 GN=G210_4480 PE=4 SV=1	-1.62476	0.164772
Intracellular	M3IGG8	Carboxy-terminal domain RNA polymerase II polypeptide A small phosphatase 1 OS=Candida maltosa (strain Xu316) OX=1245528 GN=G210_4459 PE=4 SV=1	0.137005	0.894437
Intracellular	M3IGJ5	Uncharacterized protein OS=Candida maltosa (strain Xu316) OX=1245528 GN=G210_4425 PE=4 SV=1	0.35088	0.862182
Intracellular	M3IGJ9	Uncharacterized protein OS=Candida maltosa (strain Xu316) OX=1245528 GN=G210_4430 PE=3 SV=1	-0.176619	0.731395
Intracellular	M3IGK8	Protein-serine/threonine kinase (Fragment) OS=Candida maltosa (strain Xu316) OX=1245528 GN=G210_4415 PE=3 SV=1	0.68593	0.606284
Intracellular	M3IGY0	Uncharacterized protein OS=Candida maltosa (strain Xu316) OX=1245528 GN=G210_4284 PE=3 SV=1	0.507391	0.723158
Intracellular	M3IGZ6	Likely rho family Ras-like GTPase OS=Candida maltosa (strain Xu316) OX=1245528 GN=G210_4264 PE=4 SV=1	-0.16773	0.828985
Intracellular	M3IH10	HTH La-type RNA-binding domain-containing protein OS=Candida maltosa (strain Xu316) OX=1245528 GN=G210_4252 PE=4 SV=1	0.488424	0.655577
Intracellular	M3IH23	UAS domain-containing protein OS=Candida maltosa (strain Xu316) OX=1245528 GN=G210_4246 PE=4 SV=1	0.118237	0.856014
Intracellular	M3IH39	Uncharacterized protein OS=Candida maltosa (strain Xu316) OX=1245528 GN=G210_4214 PE=4 SV=1	-0.0171873	0.963563
Intracellular	M3IH74	Dolichol-phosphate mannosyltransferase subunit 1 OS=Candida maltosa (strain Xu316) OX=1245528 GN=G210_4163 PE=3 SV=1	0.157994	0.888356
Intracellular	M3IHE1	Hsp70 nucleotide exchange factor FES1 OS=Candida maltosa (strain Xu316) OX=1245528 GN=G210_4068 PE=3 SV=1	-1.00434	0.617987
Intracellular	M3IHP3	Uncharacterized protein OS=Candida maltosa (strain Xu316) OX=1245528 GN=G210_3926 PE=4 SV=1	0.448031	0.619726
Intracellular	M3IHR1	Protein phosphatase regulatory subunit, putative OS=Candida maltosa (strain Xu316) OX=1245528 GN=G210_3946 PE=4 SV=1	0.279671	0.67805
Intracellular	M3IHR5	Vacuolar protein 8 OS=Candida maltosa (strain Xu316) OX=1245528 GN=G210_3912 PE=4 SV=1	-1.71641	0.310219
Intracellular	M3IHT0	Amidase OS=Candida maltosa (strain Xu316) OX=1245528 GN=G210_3898 PE=3 SV=1	-0.284399	0.419117
Intracellular	M3IHV4	60S ribosomal protein L5 OS=Candida maltosa (strain Xu316) OX=1245528 GN=G210_3877 PE=3 SV=1	-0.852609	0.0845512
Intracellular	M3IHZ4	Non-specific serine/threonine protein kinase (Fragment) OS=Candida maltosa (strain Xu316) OX=1245528 GN=G210_3824 PE=4 SV=1	-0.0274181	0.958885
Intracellular	M3II33	1,3-beta-glucanosyltransferase OS=Candida maltosa (strain Xu316) OX=1245528 GN=G210_3778 PE=3 SV=1	-0.619485	0.289827
Intracellular	M3II42	CCT-theta OS=Candida maltosa (strain Xu316) OX=1245528 GN=G210_3769 PE=3 SV=1	2.31049	0.0577901
Intracellular	M3II57	Uncharacterized protein OS=Candida maltosa (strain Xu316) OX=1245528 GN=G210_3754 PE=4 SV=1	-0.457256	0.591919
Intracellular	M3IIA4	Sec2p domain-containing protein OS=Candida maltosa (strain Xu316) OX=1245528 GN=G210_3709 PE=4 SV=1	1.0433	0.123162
Intracellular	M3IIF8	Actin OS=Candida maltosa (strain Xu316) OX=1245528 GN=G210_3636 PE=3 SV=1	-0.241223	0.623874
Intracellular	M3IIG2	Cytochrome b5 heme-binding domain-containing protein OS=Candida maltosa (strain Xu316) OX=1245528 GN=G210_3641 PE=4 SV=1	-0.526261	0.520997
Intracellular	M3IIJ2	Uncharacterized protein (Fragment) OS=Candida maltosa (strain Xu316) OX=1245528 GN=G210_3600 PE=4 SV=1	0.679039	0.560019
Intracellular	M3IIL1	Glucosidase, putative OS=Candida maltosa (strain Xu316) OX=1245528 GN=G210_3576 PE=3 SV=1	0.127454	0.855215
Intracellular	M3IIQ0	2-hydroxyacid dehydrogenase, putative OS=Candida maltosa (strain Xu316) OX=1245528 GN=G210_3513 PE=3 SV=1	-0.269911	0.656717
Intracellular	M3IIZ3	Cvb1 protein OS=Candida maltosa (strain Xu316) OX=1245528 GN=G210_3407 PE=4 SV=1	2.00367	0.436836
Intracellular	M3IJ25	Vacuolar sorting protein 1 (Fragment) OS=Candida maltosa (strain Xu316) OX=1245528 GN=G210_3363 PE=3 SV=1	-0.927463	0.277054
Intracellular	M3IJ98	Inosine triphosphate pyrophosphatase OS=Candida maltosa (strain Xu316) OX=1245528 GN=HAM1 PE=3 SV=1	0.0702045	0.963265
Intracellular	M3IJC4	WD_REPEATS_REGION domain-containing protein OS=Candida maltosa (strain Xu316) OX=1245528 GN=G210_3271 PE=4 SV=1	0.30026	0.611179
Intracellular	M3IJD0	Uncharacterized protein OS=Candida maltosa (strain Xu316) OX=1245528 GN=G210_3267 PE=4 SV=1	0.628908	0.546926
Intracellular	M3IJF7	Threonine synthase OS=Candida maltosa (strain Xu316) OX=1245528 GN=G210_3241 PE=3 SV=1	0.243998	0.808549
Intracellular	M3IJG6	Uncharacterized protein OS=Candida maltosa (strain Xu316) OX=1245528 GN=G210_3230 PE=4 SV=1	0.011798	0.991933
Intracellular	M3IJI2	Acyl-protein thioesterase 1 OS=Candida maltosa (strain Xu316) OX=1245528 GN=G210_3224 PE=4 SV=1	0.246005	0.701077
Intracellular	M3IJN0	Methionyl-tRNA synthetase OS=Candida maltosa (strain Xu316) OX=1245528 GN=G210_3175 PE=3 SV=1	0.230406	0.705605
Intracellular	M3IJS3	Superoxide dismutase OS=Candida maltosa (strain Xu316) OX=1245528 GN=G210_3133 PE=3 SV=1	-0.190132	0.882704
Intracellular	M3IJS5	Uncharacterized protein OS=Candida maltosa (strain Xu316) OX=1245528 GN=G210_3117 PE=4 SV=1	0.0171237	0.963405
Intracellular	M3IJT0	Putative peroxisomal lipid carrier OS=Candida maltosa (strain Xu316) OX=1245528 GN=G210_3122 PE=4 SV=1	0.266921	0.618362
Intracellular	M3IJT2	Deoxyuridine 5'-triphosphate nucleotidohydrolase OS=Candida maltosa (strain Xu316) OX=1245528 GN=G210_3111 PE=3 SV=1	0.632278	0.517048
Intracellular	M3IJT6	NAD(P)H-hydrate epimerase OS=Candida maltosa (strain Xu316) OX=1245528 GN=G210_3104 PE=3 SV=1	0.063635	0.939822
Intracellular	M3IJU0	ADP-ribosylation factor GTPase-activating protein GCS1 (Fragment) OS=Candida maltosa (strain Xu316) OX=1245528 GN=G210_3101 PE=4 SV=1	0.190553	0.82897
Intracellular	M3IJV3	SCW/CMP-family cell wall glucosidase, putative (Fragment) OS=Candida maltosa (strain Xu316) OX=1245528 GN=G210_3087 PE=3 SV=1	0.203077	0.0144685
Intracellular	M3IJX3	Mitochondrial import receptor subunit, putative (Outer-membrane translocase subunit, putative) OS=Candida maltosa (strain Xu316) OX=1245528 GN=G210_3076 PE=3 SV=1	0.0994058	0.859886
Intracellular	M3IJX9	DNA repair protein RAD16 OS=Candida maltosa (strain Xu316) OX=1245528 GN=G210_3053 PE=3 SV=1	-0.067052	0.89058
Intracellular	M3IJY2	Mitochondrial import inner membrane translocase TIM40 OS=Candida maltosa (strain Xu316) OX=1245528 GN=G210_3046 PE=4 SV=1	-0.0604392	0.922393
Intracellular	M3IJY9	Glucan 1,3-beta-glucosidase OS=Candida maltosa (strain Xu316) OX=1245528 GN=G210_3035 PE=4 SV=1	-0.148063	0.893781
Intracellular	M3IJZ2	60S acidic ribosomal protein P1-A OS=Candida maltosa (strain Xu316) OX=1245528 GN=G210_3033 PE=3 SV=1	-0.434025	0.697063
Intracellular	M3IK23	Vacuolar protein sorting-associated protein 27 (Fragment) OS=Candida maltosa (strain Xu316) OX=1245528 GN=G210_2991 PE=3 SV=1	1.06756	0.297734
Intracellular	M3IK33	NADH dehydrogenase [ubiquinone] iron-sulfur protein 4, mitochondrial OS=Candida maltosa (strain Xu316) OX=1245528 GN=G210_2960 PE=3 SV=1	-0.626134	0.364303
Intracellular	M3IK60	Zinc-finger, translation elongation factor eEF-1-binding protein, putative (Fragment) OS=Candida maltosa (strain Xu316) OX=1245528 GN=G210_2952 PE=3 SV=1	1.73595	0.211854
Intracellular	M3IK73	Uncharacterized protein OS=Candida maltosa (strain Xu316) OX=1245528 GN=G210_2939 PE=4 SV=1	-1.99556	0.0524781
Intracellular	M3IK82	DAO domain-containing protein OS=Candida maltosa (strain Xu316) OX=1245528 GN=G210_2927 PE=3 SV=1	1.15424	0.32224
Intracellular	M3IK97	Ubiquitin carrier protein OS=Candida maltosa (strain Xu316) OX=1245528 GN=G210_2916 PE=3 SV=1	-2.97911	0.38131
Intracellular	M3IKA7	30-kDa heat shock protein, putative OS=Candida maltosa (strain Xu316) OX=1245528 GN=G210_2896 PE=3 SV=1	-0.27015	0.615893
Intracellular	M3IKD5	14-3-3-like protein OS=Candida maltosa (strain Xu316) OX=1245528 GN=G210_2859 PE=3 SV=1	0.0410763	0.960304
Intracellular	M3IKE3	FAS1 domain-containing protein OS=Candida maltosa (strain Xu316) OX=1245528 GN=G210_2848 PE=4 SV=1	0.311949	0.513418
Intracellular	M3IKI9	Uncharacterized protein OS=Candida maltosa (strain Xu316) OX=1245528 GN=G210_2813 PE=4 SV=1	-0.042131	0.952342
Intracellular	M3IKK6	Oxidoreductase, short-chain dehydrogenase/reductase family, putative OS=Candida maltosa (strain Xu316) OX=1245528 GN=G210_2798 PE=4 SV=1	-0.427433	0.657843
Intracellular	M3IKL1	Uncharacterized protein OS=Candida maltosa (strain Xu316) OX=1245528 GN=G210_2803 PE=3 SV=1	0.341476	0.663177
Intracellular	M3IKL7	Uridylate kinase (Fragment) OS=Candida maltosa (strain Xu316) OX=1245528 GN=G210_2791 PE=3 SV=1	-0.170228	0.619903
Intracellular	M3IKP2	D-xylulokinase OS=Candida maltosa (strain Xu316) OX=1245528 GN=G210_2767 PE=4 SV=1	-0.190425	0.689254
Intracellular	M3IKV3	Sorbitol utilization protein SOU1 OS=Candida maltosa (strain Xu316) OX=1245528 GN=G210_2707 PE=4 SV=1	-0.127037	0.886191
Intracellular	M3IL90	Protoplast secreted protein 2 OS=Candida maltosa (strain Xu316) OX=1245528 GN=G210_2616 PE=3 SV=1	0.651437	0.597208
Intracellular	M3ILC8	Jacalin-type lectin domain-containing protein OS=Candida maltosa (strain Xu316) OX=1245528 GN=G210_2533 PE=4 SV=1	-0.313164	0.684954
Intracellular	M3ILF5	Spermidine synthase, putative OS=Candida maltosa (strain Xu316) OX=1245528 GN=G210_2506 PE=3 SV=1	-0.462766	0.344571
Intracellular	M3ILG6	Vacuolar serine protease, yscb/subtilisin family, putative (Cerevisin, putative) OS=Candida maltosa (strain Xu316) OX=1245528 GN=G210_2476 PE=3 SV=1	-0.366892	0.26482
Intracellular	M3ILH1	Heat shock protein OS=Candida maltosa (strain Xu316) OX=1245528 GN=G210_2481 PE=3 SV=1	0.225426	0.468753
Intracellular	M3ILK5	Pex24p domain-containing protein OS=Candida maltosa (strain Xu316) OX=1245528 GN=G210_2433 PE=4 SV=1	-0.260911	0.612544
Intracellular	M3ILN4	Uncharacterized protein OS=Candida maltosa (strain Xu316) OX=1245528 GN=G210_2395 PE=4 SV=1	0.834431	0.344061
Intracellular	M3ILP7	DNA damage-binding protein CMR1 OS=Candida maltosa (strain Xu316) OX=1245528 GN=G210_2376 PE=3 SV=1	0.0474752	0.860769
Intracellular	M3ILQ7	Uncharacterized protein (Fragment) OS=Candida maltosa (strain Xu316) OX=1245528 GN=G210_2364 PE=4 SV=1	0.165428	0.633687
Intracellular	M3ILR3	Subunit of the RNA polymerase II-associated Paf1 complex, putative OS=Candida maltosa (strain Xu316) OX=1245528 GN=G210_2349 PE=4 SV=1	-0.0340551	0.910225
Intracellular	M3ILV5	Alpha-1,4 glucan phosphorylase (Fragment) OS=Candida maltosa (strain Xu316) OX=1245528 GN=G210_2307 PE=3 SV=1	-0.277942	0.693448
Intracellular	M3ILW0	60S acidic ribosomal protein P0 (Fragment) OS=Candida maltosa (strain Xu316) OX=1245528 GN=G210_2312 PE=3 SV=1	-0.317531	0.388347
Intracellular	M3ILZ3	3-isopropylmalate dehydrogenase OS=Candida maltosa (strain Xu316) OX=1245528 GN=G210_2263 PE=3 SV=1	0.557882	0.680572
Intracellular	M3IM09	FXNA-related family protease 1 OS=Candida maltosa (strain Xu316) OX=1245528 GN=G210_2258 PE=3 SV=1	-0.877458	0.279709
Intracellular	M3IM67	O-acetylhomoserine o-acetylserine sulphydrylase, putative OS=Candida maltosa (strain Xu316) OX=1245528 GN=G210_2175 PE=3 SV=1	0.0241932	0.98305
Intracellular	M3IM88	Endoplasmic reticulum transmembrane protein OS=Candida maltosa (strain Xu316) OX=1245528 GN=G210_2155 PE=3 SV=1	0.0656969	0.900928
Intracellular	M3IMA8	Histidinol-phosphate aminotransferase OS=Candida maltosa (strain Xu316) OX=1245528 GN=G210_2124 PE=3 SV=1	0.195423	0.76461
Intracellular	M3IMC4	Putative cell surface antigen OS=Candida maltosa (strain Xu316) OX=1245528 GN=G210_2108 PE=4 SV=1	0.680715	0.0089215
Intracellular	M3IMJ4	Mitochondrial import inner membrane translocase subunit, putative OS=Candida maltosa (strain Xu316) OX=1245528 GN=G210_2021 PE=3 SV=1	0.282665	0.321134
Intracellular	M3IMK9	Isochorismatase domain-containing protein OS=Candida maltosa (strain Xu316) OX=1245528 GN=G210_2006 PE=3 SV=1	0.463759	0.787806
Intracellular	M3IML7	60S acidic ribosomal protein P1-B (Fragment) OS=Candida maltosa (strain Xu316) OX=1245528 GN=G210_1989 PE=3 SV=1	-2.10265	0.0281306
Intracellular	M3IMQ0	Uncharacterized protein OS=Candida maltosa (strain Xu316) OX=1245528 GN=G210_1936 PE=3 SV=1	0.799645	0.595862
Intracellular	M3IMU0	Polysome-associated RNA binding protein, putative OS=Candida maltosa (strain Xu316) OX=1245528 GN=G210_1891 PE=4 SV=1	-0.415663	0.299514
Intracellular	M3IN06	Peptidase_M3 domain-containing protein OS=Candida maltosa (strain Xu316) OX=1245528 GN=G210_1760 PE=3 SV=1	-0.1682	0.860906
Intracellular	M3IN09	Protease subunit component OS=Candida maltosa (strain Xu316) OX=1245528 GN=G210_1765 PE=3 SV=1	-0.442912	0.322787
Intracellular	M3IN34	Importin N-terminal domain-containing protein OS=Candida maltosa (strain Xu316) OX=1245528 GN=G210_1733 PE=3 SV=1	0.690989	0.640842
Intracellular	M3IN39	Heat shock protein Hsp88 OS=Candida maltosa (strain Xu316) OX=1245528 GN=G210_1718 PE=4 SV=1	-0.123615	0.799147
Intracellular	M3IN67	Uncharacterized protein OS=Candida maltosa (strain Xu316) OX=1245528 GN=G210_1705 PE=4 SV=1	-1.36429	0.346348
Intracellular	M3ING5	Arginase OS=Candida maltosa (strain Xu316) OX=1245528 GN=G210_1578 PE=3 SV=1	-0.164492	0.627811
Intracellular	M3INH0	Uncharacterized protein OS=Candida maltosa (strain Xu316) OX=1245528 GN=G210_1583 PE=4 SV=1	0.178	0.635226
Intracellular	M3INH5	Ubiquitin carboxyl-terminal hydrolase OS=Candida maltosa (strain Xu316) OX=1245528 GN=G210_1571 PE=3 SV=1	-0.147557	0.739514
Intracellular	M3INH9	Translation elongation factor 3 (EF-3), putative OS=Candida maltosa (strain Xu316) OX=1245528 GN=G210_1549 PE=3 SV=1	-0.297712	0.657726
Intracellular	M3INI9	Glutaredoxin domain-containing protein OS=Candida maltosa (strain Xu316) OX=1245528 GN=G210_1559 PE=4 SV=1	-0.206855	0.631931
Intracellular	M3INJ7	Diphosphoinositol polyphosphate phosphohydrolase DDP1 OS=Candida maltosa (strain Xu316) OX=1245528 GN=G210_1532 PE=4 SV=1	-0.338527	0.484869
Intracellular	M3INK4	Heat shock protein, putative (Glucose and lipid-regulated protein, putative) OS=Candida maltosa (strain Xu316) OX=1245528 GN=G210_1522 PE=4 SV=1	0.696193	0.555782
Intracellular	M3INR2	Antisense-enhancing sequence 1 OS=Candida maltosa (strain Xu316) OX=1245528 GN=G210_1460 PE=4 SV=1	0.428787	0.580826
Intracellular	M3INT1	CRAL-TRIO domain-containing protein OS=Candida maltosa (strain Xu316) OX=1245528 GN=G210_1439 PE=4 SV=1	-0.157845	0.57237
Intracellular	M3INV3	Formyltetrahydrofolate synthetase OS=Candida maltosa (strain Xu316) OX=1245528 GN=G210_1411 PE=3 SV=1	0.50047	0.604114
Intracellular	M3IP14	Heat shock protein SSB1 OS=Candida maltosa (strain Xu316) OX=1245528 GN=G210_1343 PE=3 SV=1	-0.0783823	0.87519
Intracellular	M3IP18	Ribosomal protein, small subunit, putative OS=Candida maltosa (strain Xu316) OX=1245528 GN=G210_1348 PE=3 SV=1	0.596253	0.544176
Intracellular	M3IP30	Heat shock protein Hsp104, putative (Fragment) OS=Candida maltosa (strain Xu316) OX=1245528 GN=G210_1322 PE=4 SV=1	-0.00513578	0.989773
Intracellular	M3IPA0	Uncharacterized protein OS=Candida maltosa (strain Xu316) OX=1245528 GN=G210_1190 PE=4 SV=1	0.348661	0.766823
Intracellular	M3IPB2	40S ribosomal protein S6 OS=Candida maltosa (strain Xu316) OX=1245528 GN=G210_1172 PE=3 SV=1	0.0384893	0.971012
Intracellular	M3IPD2	Thioredoxin-like_fold domain-containing protein OS=Candida maltosa (strain Xu316) OX=1245528 GN=G210_1152 PE=4 SV=1	-0.293407	0.705217
Intracellular	M3IPE2	Fructose-bisphosphate aldolase (Fragment) OS=Candida maltosa (strain Xu316) OX=1245528 GN=G210_1133 PE=3 SV=1	0.373379	0.60714
Intracellular	M3IPH6	Carnitine O-acetyltransferase, mitochondrial OS=Candida maltosa (strain Xu316) OX=1245528 GN=G210_1072 PE=3 SV=1	0.0444493	0.910753
Intracellular	M3IPS6	Sporulation protein SPS19 OS=Candida maltosa (strain Xu316) OX=1245528 GN=G210_0967 PE=4 SV=1	0.486277	0.23763
Intracellular	M3IPU5	Putative drug resistance N-acetyl transferase (GNAT family) OS=Candida maltosa (strain Xu316) OX=1245528 GN=G210_0950 PE=4 SV=1	-0.278445	0.551315
Intracellular	M3IPV0	Proteasome subunit, putative OS=Candida maltosa (strain Xu316) OX=1245528 GN=G210_0940 PE=3 SV=1	-0.588649	0.509156
Intracellular	M3IPX3	Phosphoglucomutase OS=Candida maltosa (strain Xu316) OX=1245528 GN=G210_0926 PE=3 SV=1	-0.00481475	0.993954
Intracellular	M3IPX7	Methyltranfer_dom domain-containing protein OS=Candida maltosa (strain Xu316) OX=1245528 GN=G210_0907 PE=4 SV=1	-0.063243	0.94999
Intracellular	M3IQ19	Uncharacterized protein OS=Candida maltosa (strain Xu316) OX=1245528 GN=G210_0866 PE=3 SV=1	0.199964	0.511025
Intracellular	M3IQ30	Protoplast secreted protein 2 (Fragment) OS=Candida maltosa (strain Xu316) OX=1245528 GN=G210_0861 PE=4 SV=1	-0.984526	0.447986
Intracellular	M3IQ87	Amino acyl-tRNA synthetase complex component, putative OS=Candida maltosa (strain Xu316) OX=1245528 GN=G210_0780 PE=4 SV=1	-0.247556	0.583457
Intracellular	M3IQ97	Uncharacterized protein OS=Candida maltosa (strain Xu316) OX=1245528 GN=G210_0795 PE=4 SV=1	0.0699925	0.915263
Intracellular	M3IQC5	MICOS complex subunit MIC60 OS=Candida maltosa (strain Xu316) OX=1245528 GN=G210_0735 PE=3 SV=1	-0.164337	0.765274
Intracellular	M3IQG2	Adenylyl cyclase-associated protein OS=Candida maltosa (strain Xu316) OX=1245528 GN=G210_0665 PE=3 SV=1	-0.365872	0.496566
Intracellular	M3IQI2	Coatomer subunit beta OS=Candida maltosa (strain Xu316) OX=1245528 GN=G210_0637 PE=4 SV=1	0.826825	0.455189
Intracellular	M3IQI7	Phosphotransferase OS=Candida maltosa (strain Xu316) OX=1245528 GN=G210_0642 PE=3 SV=1	0.694676	0.640005
Intracellular	M3IQP4	Putative peroxisomal matrix protein OS=Candida maltosa (strain Xu316) OX=1245528 GN=G210_0570 PE=4 SV=1	-0.348777	0.683309
Intracellular	M3IQQ3	Heat shock protein 60, mitochondrial OS=Candida maltosa (strain Xu316) OX=1245528 GN=G210_0532 PE=3 SV=1	-0.699175	0.00875465
Intracellular	M3IQU7	Putative glutathione s-transferase OS=Candida maltosa (strain Xu316) OX=1245528 GN=G210_0477 PE=4 SV=1	-0.185789	0.835307
Intracellular	M3IQV5	Histone deacetylase OS=Candida maltosa (strain Xu316) OX=1245528 GN=G210_0466 PE=3 SV=1	-0.130482	0.812736
Intracellular	M3IQY9	Biotin carboxylase OS=Candida maltosa (strain Xu316) OX=1245528 GN=G210_0400 PE=4 SV=1	-1.30611	0.066384
Intracellular	M3IR49	SANT domain-containing protein OS=Candida maltosa (strain Xu316) OX=1245528 GN=G210_0351 PE=4 SV=1	0.328779	0.695352
Intracellular	M3IR66	5-methyltetrahydropteroyltriglutamate--homocysteine S-methyltransferase OS=Candida maltosa (strain Xu316) OX=1245528 GN=G210_0315 PE=3 SV=1	0.0255563	0.979178
Intracellular	M3IR70	Ras-related protein SEC4 (Fragment) OS=Candida maltosa (strain Xu316) OX=1245528 GN=G210_0301 PE=4 SV=1	-0.163015	0.21866
Intracellular	M3IR76	Leucyl-tRNA synthetase OS=Candida maltosa (strain Xu316) OX=1245528 GN=G210_0306 PE=4 SV=1	0.194596	0.39401
Intracellular	M3IRH8	Lysine--tRNA ligase OS=Candida maltosa (strain Xu316) OX=1245528 GN=G210_0196 PE=3 SV=1	-1.97497	0.382228
Intracellular	M3IRM1	Uncharacterized protein OS=Candida maltosa (strain Xu316) OX=1245528 GN=G210_0155 PE=4 SV=1	-0.340864	0.491904
Intracellular	M3IRN5	ATP synthase subunit delta, mitochondrial (Fragment) OS=Candida maltosa (strain Xu316) OX=1245528 GN=G210_0129 PE=3 SV=1	-0.677239	0.1008
Intracellular	M3IRQ5	Thioredoxin OS=Candida maltosa (strain Xu316) OX=1245528 GN=G210_0108 PE=3 SV=1	0.526568	0.366686
Intracellular	M3IRS2	Uncharacterized protein OS=Candida maltosa (strain Xu316) OX=1245528 GN=G210_0084 PE=3 SV=1	0.0848315	0.660617
Intracellular	M3IRX7	Inorganic phosphate transporter PHO88 OS=Candida maltosa (strain Xu316) OX=1245528 GN=G210_0003 PE=4 SV=1	-0.0189208	0.983061
Intracellular	M3IRY1	Proteasome component, putative OS=Candida maltosa (strain Xu316) OX=1245528 GN=G210_5964 PE=3 SV=1	0.259128	0.248133
Intracellular	M3IS08	Uncharacterized protein OS=Candida maltosa (strain Xu316) OX=1245528 GN=G210_5923 PE=4 SV=1	0.400169	0.589566
Intracellular	M3IS18	TUG-UBL1 domain-containing protein OS=Candida maltosa (strain Xu316) OX=1245528 GN=G210_5913 PE=4 SV=1	0.151184	0.850449
Intracellular	M3IS30	Sulfurtransferase (Fragment) OS=Candida maltosa (strain Xu316) OX=1245528 GN=G210_5890 PE=4 SV=1	0.108874	0.841352
Intracellular	M3IS39	Mitochondrial import inner membrane translocase subunit TIM23 OS=Candida maltosa (strain Xu316) OX=1245528 GN=G210_5876 PE=3 SV=1	-0.648174	0.658706
Intracellular	M3IS43	Cytoplasmic RNA-binding protein, putative OS=Candida maltosa (strain Xu316) OX=1245528 GN=G210_5866 PE=4 SV=1	-0.212669	0.615406
Intracellular	M3IS57	ERF-3 OS=Candida maltosa (strain Xu316) OX=1245528 GN=G210_5860 PE=3 SV=1	0.0189526	0.967683
Intracellular	M3IS78	DUF2428 domain-containing protein OS=Candida maltosa (strain Xu316) OX=1245528 GN=G210_5819 PE=4 SV=1	0.0474752	0.860769
Intracellular	M3ISE1	3,4-dihydroxy-2-butanone 4-phosphate synthase OS=Candida maltosa (strain Xu316) OX=1245528 GN=G210_5751 PE=3 SV=1	-0.472851	0.463946
Intracellular	M3ISF4	Endocytic protein, putative OS=Candida maltosa (strain Xu316) OX=1245528 GN=G210_5730 PE=4 SV=1	0.204548	0.703584
Intracellular	M3ISH8	Uncharacterized protein OS=Candida maltosa (strain Xu316) OX=1245528 GN=G210_5699 PE=4 SV=1	0.0941399	0.861951
Intracellular	M3ISJ0	Putative carboxymuconolactone decarboxylase (Fragment) OS=Candida maltosa (strain Xu316) OX=1245528 GN=G210_5674 PE=4 SV=1	0.194187	0.860748
Intracellular	M3ISK5	CoA_binding domain-containing protein OS=Candida maltosa (strain Xu316) OX=1245528 GN=G210_5657 PE=4 SV=1	-0.169718	0.631406
Intracellular	M3ISM8	Triacylglycerol lipase (Fragment) OS=Candida maltosa (strain Xu316) OX=1245528 GN=G210_5633 PE=3 SV=1	-0.45554	0.597408
Intracellular	M3ISN3	Pyrophosphate phospho-hydrolase OS=Candida maltosa (strain Xu316) OX=1245528 GN=G210_5627 PE=3 SV=1	0.421693	0.54636
Intracellular	M3ISR2	Isocitrate dehydrogenase [NAD] subunit, mitochondrial OS=Candida maltosa (strain Xu316) OX=1245528 GN=G210_5609 PE=3 SV=1	-0.0256945	0.969182
Intracellular	M3ISR7	U3 small nucleolar RNA-associated protein 7 (Fragment) OS=Candida maltosa (strain Xu316) OX=1245528 GN=G210_5600 PE=4 SV=1	-0.377411	0.596331
Intracellular	M3IST8	Uncharacterized protein OS=Candida maltosa (strain Xu316) OX=1245528 GN=G210_5575 PE=3 SV=1	0.0414394	0.897776
Intracellular	M3ISU2	Recessive suppressor of secretory defect (Fragment) OS=Candida maltosa (strain Xu316) OX=1245528 GN=G210_5570 PE=4 SV=1	-0.154735	0.838692
Intracellular	M3ISU6	Formate dehydrogenase (Fragment) OS=Candida maltosa (strain Xu316) OX=1245528 GN=G210_5566 PE=4 SV=1	1.22233	0.186536
Intracellular	M3ISX3	Leukotriene A(4) hydrolase OS=Candida maltosa (strain Xu316) OX=1245528 GN=G210_5523 PE=3 SV=1	0.0157906	0.971182
Intracellular	M3IT39	Uncharacterized protein (Fragment) OS=Candida maltosa (strain Xu316) OX=1245528 GN=G210_5423 PE=4 SV=1	0.191845	0.535397
Intracellular	M3IT44	Uncharacterized protein OS=Candida maltosa (strain Xu316) OX=1245528 GN=G210_5420 PE=3 SV=1	0.112588	0.857413
Intracellular	M3IT53	60S ribosomal protein L2 OS=Candida maltosa (strain Xu316) OX=1245528 GN=G210_5404 PE=4 SV=1	0.572447	0.141105
Intracellular	M3IT58	Non-specific serine/threonine protein kinase OS=Candida maltosa (strain Xu316) OX=1245528 GN=G210_5409 PE=3 SV=1	-0.4429	0.298299
Intracellular	M3IT66	Glucose-6-phosphate 1-dehydrogenase (Fragment) OS=Candida maltosa (strain Xu316) OX=1245528 GN=G210_5386 PE=3 SV=1	0.0453841	0.960886
Intracellular	M3ITF1	Peroxidase OS=Candida maltosa (strain Xu316) OX=1245528 GN=G210_5291 PE=3 SV=1	-0.00021426	0.99957
Intracellular	M3ITF4	Ubiquinol-cytochrome C reductase hinge protein OS=Candida maltosa (strain Xu316) OX=1245528 GN=G210_5283 PE=3 SV=1	0.0571171	0.832001
Intracellular	M3ITL3	Uncharacterized protein OS=Candida maltosa (strain Xu316) OX=1245528 GN=G210_5101 PE=4 SV=1	0.132672	0.875036
Intracellular	M3ITL8	Asparagine synthase (glutamine-hydrolyzing) OS=Candida maltosa (strain Xu316) OX=1245528 GN=G210_5106 PE=4 SV=1	-0.137026	0.810282
Intracellular	M3ITM7	Dihydrolipoamide dehydrogenase (E3)-binding protein (E3BP), putative OS=Candida maltosa (strain Xu316) OX=1245528 GN=G210_5065 PE=3 SV=1	-1.12422	0.177106
Intracellular	M3ITQ6	10 kDa heat shock protein, mitochondrial OS=Candida maltosa (strain Xu316) OX=1245528 GN=G210_5024 PE=3 SV=1	0.206853	0.532416
Intracellular	M3ITS1	Uncharacterized protein (Fragment) OS=Candida maltosa (strain Xu316) OX=1245528 GN=G210_5010 PE=4 SV=1	-0.0605854	0.929261
Intracellular	M3ITU3	Glucosamine-6-phosphate isomerase OS=Candida maltosa (strain Xu316) OX=1245528 GN=G210_4984 PE=3 SV=1	-0.747016	0.385026
Intracellular	M3ITU8	WD_REPEATS_REGION domain-containing protein OS=Candida maltosa (strain Xu316) OX=1245528 GN=G210_4989 PE=4 SV=1	0.161509	0.576559
Intracellular	M3ITV9	Transcription initiation factor IIF, beta subunit, putative (Atp-dependent helicase, putative) (Fragment) OS=Candida maltosa (strain Xu316) OX=1245528 GN=G210_4965 PE=4 SV=1	-0.897245	0.284729
Intracellular	M3ITY4	40S ribosomal protein S27 OS=Candida maltosa (strain Xu316) OX=1245528 GN=G210_4938 PE=3 SV=1	1.8244	0.516526
Intracellular	M3IU34	Cytochrome P450 52A9 OS=Candida maltosa (strain Xu316) OX=1245528 GN=G210_4902 PE=3 SV=1	0.479643	0.634778
Intracellular	M3IU41	GTP-binding protein YPT32/YPT11 OS=Candida maltosa (strain Xu316) OX=1245528 GN=G210_4907 PE=4 SV=1	0.0791634	0.842874
Intracellular	M3IU57	Alanine--glyoxylate transaminase OS=Candida maltosa (strain Xu316) OX=1245528 GN=G210_4881 PE=3 SV=1	-0.186475	0.789533
Intracellular	M3IU83	E2 ubiquitin-conjugating enzyme OS=Candida maltosa (strain Xu316) OX=1245528 GN=G210_4832 PE=3 SV=1	0.0807017	0.919314
Intracellular	M3IU90	Found in mitochondrial proteome protein 38 OS=Candida maltosa (strain Xu316) OX=1245528 GN=G210_4830 PE=3 SV=1	0.808355	0.430271
Intracellular	M3IU93	Uncharacterized protein OS=Candida maltosa (strain Xu316) OX=1245528 GN=G210_4819 PE=4 SV=1	-0.135869	0.860262
Intracellular	M3IUB6	Uncharacterized protein OS=Candida maltosa (strain Xu316) OX=1245528 GN=G210_4774 PE=4 SV=1	-0.246719	0.57339
Intracellular	M3IUC9	GP-PDE domain-containing protein OS=Candida maltosa (strain Xu316) OX=1245528 GN=G210_4766 PE=4 SV=1	0.168139	0.769429
Intracellular	M3IUE2	Serine hydroxymethyltransferase OS=Candida maltosa (strain Xu316) OX=1245528 GN=G210_4745 PE=3 SV=1	0.419985	0.358907
Intracellular	M3IUL4	Clathrin heavy chain OS=Candida maltosa (strain Xu316) OX=1245528 GN=G210_4665 PE=3 SV=1	0.445231	0.00379795
Intracellular	M3IUP5	Protein kinase domain-containing protein OS=Candida maltosa (strain Xu316) OX=1245528 GN=G210_4623 PE=4 SV=1	-0.422697	0.326398
Intracellular	M3IUR5	Oxidored_FMN domain-containing protein OS=Candida maltosa (strain Xu316) OX=1245528 GN=G210_4608 PE=4 SV=1	-0.435676	0.297058
Intracellular	M3IUT0	mRNA stability protein OS=Candida maltosa (strain Xu316) OX=1245528 GN=G210_4592 PE=3 SV=1	0.024385	0.966952
Intracellular	M3IUX3	ACB domain-containing protein OS=Candida maltosa (strain Xu316) OX=1245528 GN=G210_4538 PE=4 SV=1	-0.256872	0.719578
Intracellular	M3IUZ8	Pyruvate decarboxylase OS=Candida maltosa (strain Xu316) OX=1245528 GN=G210_4435 PE=3 SV=1	0.7214	0.675659
Intracellular	M3IVB3	Epimerase domain-containing protein OS=Candida maltosa (strain Xu316) OX=1245528 GN=G210_2197 PE=4 SV=1	-0.0132721	0.962168
Intracellular	M3IVL7	Fumarate reductase OS=Candida maltosa (strain Xu316) OX=1245528 GN=G210_1839 PE=3 SV=1	0.775281	0.220832
Intracellular	M3IVM1	PKS_ER domain-containing protein OS=Candida maltosa (strain Xu316) OX=1245528 GN=G210_1829 PE=4 SV=1	-2.14259	0.100915
Intracellular	M3IVR6	Inosine-5'-monophosphate dehydrogenase OS=Candida maltosa (strain Xu316) OX=1245528 GN=G210_1330 PE=3 SV=1	0.535569	0.366598
Intracellular	M3IVT4	Zinc-binding alcohol dehydrogenase, putative (Oxidoreductase, putative) OS=Candida maltosa (strain Xu316) OX=1245528 GN=G210_1238 PE=4 SV=1	-0.217582	0.694745
Intracellular	M3IVT9	White colony protein WHS11 OS=Candida maltosa (strain Xu316) OX=1245528 GN=G210_1201 PE=4 SV=1	0.3912	0.671745
Intracellular	M3IVW4	SH3 domain-containing protein (Fragment) OS=Candida maltosa (strain Xu316) OX=1245528 GN=G210_0827 PE=4 SV=1	0.275862	0.682421
Intracellular	M3IVY8	Homocitrate synthase OS=Candida maltosa (strain Xu316) OX=1245528 GN=G210_0571 PE=3 SV=1	-1.79154	0.270761
Intracellular	M3IW06	4-aminobutyrate aminotransferase OS=Candida maltosa (strain Xu316) OX=1245528 GN=G210_0521 PE=3 SV=1	-0.0131821	0.973061
Intracellular	M3IW29	Transcriptional repressor, putative (Transcription factor, putative) OS=Candida maltosa (strain Xu316) OX=1245528 GN=G210_0330 PE=4 SV=1	0.587552	0.384932
Intracellular	M3IW35	Uncharacterized protein (Fragment) OS=Candida maltosa (strain Xu316) OX=1245528 GN=G210_0299 PE=4 SV=1	-0.709508	0.297793
Intracellular	M3IW40	O-phosphoserine phosphohydrolase OS=Candida maltosa (strain Xu316) OX=1245528 GN=G210_0253 PE=3 SV=1	0.043798	0.977704
Intracellular	M3IW43	Putative spliceosomal U2AF large subunit OS=Candida maltosa (strain Xu316) OX=1245528 GN=G210_0241 PE=4 SV=1	-1.17077	0.0752983
Intracellular	M3IW53	Isocitrate dehydrogenase [NAD] subunit, mitochondrial OS=Candida maltosa (strain Xu316) OX=1245528 GN=G210_0135 PE=3 SV=1	-0.103036	0.84616
Intracellular	M3IW67	ATP synthase K chain, mitochondrial, putative OS=Candida maltosa (strain Xu316) OX=1245528 GN=G210_5968 PE=4 SV=1	0.0624166	0.926518
Intracellular	M3IWC0	Vacuolar protein sorting-associated protein 74 OS=Candida maltosa (strain Xu316) OX=1245528 GN=G210_5649 PE=3 SV=1	1.23943	0.022815
Intracellular	M3IWC9	Adenine phosphoribosyltransferase OS=Candida maltosa (strain Xu316) OX=1245528 GN=G210_5541 PE=3 SV=1	0.326984	0.835526
Intracellular	M3IWE3	Cytochrome c oxidase polypeptide IV, mitochondrial, putative OS=Candida maltosa (strain Xu316) OX=1245528 GN=G210_5476 PE=4 SV=1	-0.561094	0.539981
Intracellular	M3IWE8	Actin cytoskeleton-regulatory complex protein SLA1 OS=Candida maltosa (strain Xu316) OX=1245528 GN=G210_5360 PE=3 SV=1	-0.268192	0.750544
Intracellular	M3IWH5	CN hydrolase domain-containing protein OS=Candida maltosa (strain Xu316) OX=1245528 GN=G210_4843 PE=4 SV=1	-0.876227	0.561961
Intracellular	M3IWI0	4-aminobutyrate aminotransferase OS=Candida maltosa (strain Xu316) OX=1245528 GN=G210_4848 PE=3 SV=1	0.150111	0.875428
Intracellular	M3IWI9	BZIP domain-containing protein OS=Candida maltosa (strain Xu316) OX=1245528 GN=G210_4726 PE=4 SV=1	-0.0761915	0.707196
Intracellular	M3IWL5	Zn(2)-C6 fungal-type domain-containing protein OS=Candida maltosa (strain Xu316) OX=1245528 GN=G210_2898 PE=4 SV=1	0.262852	0.440374
Intracellular	M3IWQ5	Uncharacterized protein (Fragment) OS=Candida maltosa (strain Xu316) OX=1245528 GN=G210_0485 PE=4 SV=1	-0.426913	0.0350154
Intracellular	M3IWS2	Subunit of NADH-ubiquinone oxidoreductase, mitochondrial, putative OS=Candida maltosa (strain Xu316) OX=1245528 GN=G210_5708 PE=3 SV=1	0.0380328	0.978375
Intracellular	M3IZY1	Uncharacterized protein OS=Candida maltosa (strain Xu316) OX=1245528 GN=G210_5260 PE=3 SV=1	0.693766	0.177297
Intracellular	M3J010	3-ketoacyl-CoA thiolase B (Fragment) OS=Candida maltosa (strain Xu316) OX=1245528 GN=G210_5218 PE=3 SV=1	-0.1857	0.791914
Intracellular	M3J096	Myosin-like protein, putative (Fragment) OS=Candida maltosa (strain Xu316) OX=1245528 GN=G210_5088 PE=4 SV=1	0.802508	0.575738
Intracellular	M3J0H0	Branched-chain-amino-acid aminotransferase OS=Candida maltosa (strain Xu316) OX=1245528 GN=G210_4474 PE=3 SV=1	0.264855	0.644895
Intracellular	M3J0I6	Uncharacterized protein OS=Candida maltosa (strain Xu316) OX=1245528 GN=G210_4449 PE=3 SV=1	-0.316384	0.607767
Intracellular	M3J0J0	Candidapepsin OS=Candida maltosa (strain Xu316) OX=1245528 GN=G210_4447 PE=3 SV=1	-0.840971	0.486172
Intracellular	M3J0Q8	Ubiquitin-activating enzyme E1 OS=Candida maltosa (strain Xu316) OX=1245528 GN=G210_4381 PE=3 SV=1	0.172091	0.0915767
Intracellular	M3J0R3	Uncharacterized protein OS=Candida maltosa (strain Xu316) OX=1245528 GN=G210_4386 PE=4 SV=1	-0.384158	0.721977
Intracellular	M3J0R8	Putative aldo/keto reductase OS=Candida maltosa (strain Xu316) OX=1245528 GN=G210_4379 PE=4 SV=1	0.24682	0.814537
Intracellular	M3J0X1	40S ribosomal protein S22-A OS=Candida maltosa (strain Xu316) OX=1245528 GN=G210_4318 PE=3 SV=1	0.116812	0.849933
Intracellular	M3J0Y0	TFIIS N-terminal domain-containing protein OS=Candida maltosa (strain Xu316) OX=1245528 GN=G210_4307 PE=4 SV=1	0.51836	0.127523
Intracellular	M3J119	Peroxisomal catalase (Fragment) OS=Candida maltosa (strain Xu316) OX=1245528 GN=G210_4275 PE=3 SV=1	0.257864	0.77361
Intracellular	M3J132	SH3 domain-containing protein OS=Candida maltosa (strain Xu316) OX=1245528 GN=G210_4256 PE=4 SV=1	-0.182407	0.796601
Intracellular	M3J138	Uncharacterized protein (Fragment) OS=Candida maltosa (strain Xu316) OX=1245528 GN=G210_4254 PE=4 SV=1	0.35169	0.777403
Intracellular	M3J149	ATP synthase subunit d, mitochondrial OS=Candida maltosa (strain Xu316) OX=1245528 GN=G210_4243 PE=3 SV=1	-0.58777	0.248381
Intracellular	M3J1B7	Hit family protein 1 OS=Candida maltosa (strain Xu316) OX=1245528 GN=G210_4177 PE=4 SV=1	-0.0634088	0.918872
Intracellular	M3J1C0	Eukaryotic translation initiation factor 5B OS=Candida maltosa (strain Xu316) OX=1245528 GN=G210_4160 PE=4 SV=1	-0.37596	0.750501
Intracellular	M3J1C5	Profilin OS=Candida maltosa (strain Xu316) OX=1245528 GN=G210_4165 PE=3 SV=1	0.121476	0.610817
Intracellular	M3J1F3	Alcohol dehydrogenase 2 OS=Candida maltosa (strain Xu316) OX=1245528 GN=G210_4120 PE=3 SV=1	0.389819	0.325173
Intracellular	M3J1G1	Uncharacterized protein (Fragment) OS=Candida maltosa (strain Xu316) OX=1245528 GN=G210_4101 PE=3 SV=1	0.247342	0.308516
Intracellular	M3J1G5	Putative membrane-anchored Golgi SNARE protein (Fragment) OS=Candida maltosa (strain Xu316) OX=1245528 GN=G210_4095 PE=3 SV=1	-0.0907155	0.915965
Intracellular	M3J1G7	PlsC domain-containing protein (Fragment) OS=Candida maltosa (strain Xu316) OX=1245528 GN=G210_4088 PE=3 SV=1	-0.712397	0.538876
Intracellular	M3J1K2	Autophagy-related protein 15 (Fragment) OS=Candida maltosa (strain Xu316) OX=1245528 GN=G210_4046 PE=3 SV=1	0.32167	0.577566
Intracellular	M3J1L1	Uncharacterized protein OS=Candida maltosa (strain Xu316) OX=1245528 GN=G210_4040 PE=4 SV=1	-0.390055	0.67433
Intracellular	M3J1R4	Glycolipid transfer protein, putative (Fragment) OS=Candida maltosa (strain Xu316) OX=1245528 GN=G210_3985 PE=4 SV=1	-0.601411	0.507134
Intracellular	M3J1S2	Flo11 domain-containing protein OS=Candida maltosa (strain Xu316) OX=1245528 GN=G210_3979 PE=4 SV=1	-0.0652518	0.912309
Intracellular	M3J1V2	Uncharacterized protein OS=Candida maltosa (strain Xu316) OX=1245528 GN=G210_3923 PE=4 SV=1	-0.921535	0.297261
Intracellular	M3J1X6	Mediator of RNA polymerase II transcription subunit 20 OS=Candida maltosa (strain Xu316) OX=1245528 GN=MED20 PE=3 SV=1	0.17033	0.897176
Intracellular	M3J1Y1	Cell growth-regulated gene 1 protein OS=Candida maltosa (strain Xu316) OX=1245528 GN=G210_3914 PE=3 SV=1	0.126751	0.82306
Intracellular	M3J212	Cytochrome P450 52C2 OS=Candida maltosa (strain Xu316) OX=1245528 GN=G210_3874 PE=3 SV=1	-0.900476	0.0364748
Intracellular	M3J2A9	Uncharacterized protein (Fragment) OS=Candida maltosa (strain Xu316) OX=1245528 GN=G210_3771 PE=4 SV=1	0.0236242	0.965748
Intracellular	M3J2B3	WD_REPEATS_REGION domain-containing protein (Fragment) OS=Candida maltosa (strain Xu316) OX=1245528 GN=G210_3766 PE=4 SV=1	0.0458232	0.893914
Intracellular	M3J2D6	Peptidyl-prolyl cis-trans isomerase OS=Candida maltosa (strain Xu316) OX=1245528 GN=G210_3746 PE=3 SV=1	0.140641	0.801217
Intracellular	M3J2F5	Translation elongation factor 1-gamma, putative (Fragment) OS=Candida maltosa (strain Xu316) OX=1245528 GN=G210_3728 PE=3 SV=1	-0.0148124	0.968764
Intracellular	M3J2G0	AMP-binding domain-containing protein OS=Candida maltosa (strain Xu316) OX=1245528 GN=G210_3724 PE=4 SV=1	0.280144	0.812361
Intracellular	M3J2L4	Nicotinamide-nucleotide adenylyltransferase OS=Candida maltosa (strain Xu316) OX=1245528 GN=G210_3680 PE=4 SV=1	-0.161785	0.824964
Intracellular	M3J2M3	Uncharacterized protein OS=Candida maltosa (strain Xu316) OX=1245528 GN=G210_3667 PE=3 SV=1	-0.17627	0.1157
Intracellular	M3J2R5	Actin cytoskeleton-regulatory complex protein END3 (Fragment) OS=Candida maltosa (strain Xu316) OX=1245528 GN=G210_3603 PE=3 SV=1	0.254081	0.607818
Intracellular	M3J2T2	Lipase, putative OS=Candida maltosa (strain Xu316) OX=1245528 GN=G210_3591 PE=3 SV=1	-0.612046	0.0437468
Intracellular	M3J2Y9	Respiratory growth induced protein 1 OS=Candida maltosa (strain Xu316) OX=1245528 GN=G210_3505 PE=3 SV=1	-1.0164	0.313641
Intracellular	M3J322	ADP/ATP translocase OS=Candida maltosa (strain Xu316) OX=1245528 GN=G210_3463 PE=3 SV=1	-0.315206	0.14606
Intracellular	M3J371	Dihydroorotase OS=Candida maltosa (strain Xu316) OX=1245528 GN=G210_3418 PE=3 SV=1	0.0563096	0.955972
Intracellular	M3J381	Uncharacterized protein OS=Candida maltosa (strain Xu316) OX=1245528 GN=G210_3393 PE=3 SV=1	-0.675433	0.457246
Intracellular	M3J3A3	Carbon catabolite-derepressing protein kinase OS=Candida maltosa (strain Xu316) OX=1245528 GN=G210_3383 PE=4 SV=1	-0.958794	0.209053
Intracellular	M3J3C3	Uncharacterized protein OS=Candida maltosa (strain Xu316) OX=1245528 GN=G210_3353 PE=4 SV=1	-0.653214	0.566141
Intracellular	M3J3D4	TYR_PHOSPHATASE_2 domain-containing protein OS=Candida maltosa (strain Xu316) OX=1245528 GN=G210_3340 PE=4 SV=1	-0.131819	0.491153
Intracellular	M3J3E8	Eukaryotic translation initiation factor eIF-1, putative OS=Candida maltosa (strain Xu316) OX=1245528 GN=G210_3327 PE=3 SV=1	-0.0296992	0.979639
Intracellular	M3J3L6	Putative vacuolar sorting ATPase OS=Candida maltosa (strain Xu316) OX=1245528 GN=G210_3261 PE=3 SV=1	0.259904	0.300292
Intracellular	M3J3M8	Uncharacterized protein OS=Candida maltosa (strain Xu316) OX=1245528 GN=G210_3245 PE=3 SV=1	-0.835036	0.302215
Intracellular	M3J3P9	Uncharacterized protein OS=Candida maltosa (strain Xu316) OX=1245528 GN=G210_3232 PE=3 SV=1	-0.149465	0.884069
Intracellular	M3J3Q6	Uncharacterized protein OS=Candida maltosa (strain Xu316) OX=1245528 GN=G210_3221 PE=4 SV=1	0.558627	0.277036
Intracellular	M3J3S9	Adenosylhomocysteinase OS=Candida maltosa (strain Xu316) OX=1245528 GN=G210_3190 PE=3 SV=1	-0.068046	0.934959
Intracellular	M3J3U0	D-xylose reductase OS=Candida maltosa (strain Xu316) OX=1245528 GN=G210_3172 PE=3 SV=1	0.124923	0.642643
Intracellular	M3J3W3	Survival factor 1 OS=Candida maltosa (strain Xu316) OX=1245528 GN=G210_3152 PE=3 SV=1	-0.666453	0.269242
Intracellular	M3J3W5	Uncharacterized protein OS=Candida maltosa (strain Xu316) OX=1245528 GN=G210_3157 PE=4 SV=1	0.244468	0.764778
Intracellular	M3J3Y3	RNA helicase (Fragment) OS=Candida maltosa (strain Xu316) OX=1245528 GN=G210_3113 PE=3 SV=1	0.324087	0.659722
Intracellular	M3J3Z8	Uncharacterized protein OS=Candida maltosa (strain Xu316) OX=1245528 GN=G210_3078 PE=4 SV=1	0.12063	0.761105
Intracellular	M3J416	Eukaryotic translation initiation factor 3 subunit I OS=Candida maltosa (strain Xu316) OX=1245528 GN=TIF34 PE=3 SV=1	0.790262	0.520353
Intracellular	M3J426	Aminotran_5 domain-containing protein OS=Candida maltosa (strain Xu316) OX=1245528 GN=G210_3044 PE=4 SV=1	0.959783	0.432494
Intracellular	M3J436	Uncharacterized protein OS=Candida maltosa (strain Xu316) OX=1245528 GN=G210_3025 PE=4 SV=1	-0.0469279	0.894818
Intracellular	M3J465	Isoamyl acetate-hydrolyzing esterase, putative OS=Candida maltosa (strain Xu316) OX=1245528 GN=G210_2962 PE=4 SV=1	0.211063	0.721055
Intracellular	M3J480	Multiprotein-bridging factor 1 OS=Candida maltosa (strain Xu316) OX=1245528 GN=G210_2957 PE=3 SV=1	0.394081	0.725265
Intracellular	M3J488	Uncharacterized protein OS=Candida maltosa (strain Xu316) OX=1245528 GN=G210_2936 PE=4 SV=1	-0.174274	0.750736
Intracellular	M3J4A4	Succinate-semialdehyde dehydrogenase (Fragment) OS=Candida maltosa (strain Xu316) OX=1245528 GN=G210_2918 PE=3 SV=1	0.431976	0.301014
Intracellular	M3J4A7	Transcription elongation factor SII, putative OS=Candida maltosa (strain Xu316) OX=1245528 GN=G210_2913 PE=4 SV=1	-0.74794	0.148388
Intracellular	M3J4B0	AMPK1_CBM domain-containing protein OS=Candida maltosa (strain Xu316) OX=1245528 GN=G210_2906 PE=4 SV=1	1.43328	0.445232
Intracellular	M3J4C6	Aldedh domain-containing protein OS=Candida maltosa (strain Xu316) OX=1245528 GN=G210_2878 PE=4 SV=1	-1.20512	0.252927
Intracellular	M3J4D4	3-hydroxyisobutyryl-CoA hydrolase, mitochondrial OS=Candida maltosa (strain Xu316) OX=1245528 GN=G210_2872 PE=3 SV=1	0.308636	0.60517
Intracellular	M3J4D7	Polyadenylate-binding protein OS=Candida maltosa (strain Xu316) OX=1245528 GN=G210_2867 PE=3 SV=1	-0.106579	0.822482
Intracellular	M3J4I0	Cell division control protein 3 OS=Candida maltosa (strain Xu316) OX=1245528 GN=G210_2815 PE=3 SV=1	0.231515	0.615386
Intracellular	M3J4I8	Heat shock protein SSA2 (Fragment) OS=Candida maltosa (strain Xu316) OX=1245528 GN=G210_2806 PE=4 SV=1	-0.185813	0.449097
Intracellular	M3J4M0	ATP synthase subunit alpha OS=Candida maltosa (strain Xu316) OX=1245528 GN=G210_2773 PE=3 SV=1	-0.840279	0.222743
Intracellular	M3J4M9	Ribosomal biogenesis protein, putative OS=Candida maltosa (strain Xu316) OX=1245528 GN=G210_2765 PE=4 SV=1	0.628908	0.546926
Intracellular	M3J4N3	Golgi vesicle protein, putative OS=Candida maltosa (strain Xu316) OX=1245528 GN=G210_2753 PE=4 SV=1	-0.115141	0.858541
Intracellular	M3J4N6	NADH-cytochrome b5 reductase OS=Candida maltosa (strain Xu316) OX=1245528 GN=G210_2750 PE=3 SV=1	-0.994773	0.390692
Intracellular	M3J4U7	Uncharacterized protein (Fragment) OS=Candida maltosa (strain Xu316) OX=1245528 GN=G210_2681 PE=4 SV=1	0.0534568	0.904088
Intracellular	M3J4V3	J domain-containing protein OS=Candida maltosa (strain Xu316) OX=1245528 GN=G210_2680 PE=4 SV=1	-0.0904383	0.751259
Intracellular	M3J4Z1	Tryptophan synthase OS=Candida maltosa (strain Xu316) OX=1245528 GN=G210_2653 PE=3 SV=1	-0.0842602	0.900799
Intracellular	M3J512	PHB domain-containing protein OS=Candida maltosa (strain Xu316) OX=1245528 GN=G210_2624 PE=4 SV=1	0.00162325	0.999154
Intracellular	M3J519	Glucose repression protein, putative (Beta-subunit of the snf1 kinase complex, putative) (Fragment) OS=Candida maltosa (strain Xu316) OX=1245528 GN=G210_2608 PE=3 SV=1	0.399336	0.56076
Intracellular	M3J581	V-type proton ATPase subunit G OS=Candida maltosa (strain Xu316) OX=1245528 GN=G210_2503 PE=3 SV=1	0.0532945	0.760381
Intracellular	M3J5A2	Seryl-tRNA synthetase OS=Candida maltosa (strain Xu316) OX=1245528 GN=G210_2467 PE=4 SV=1	-0.0639244	0.82587
Intracellular	M3J5C1	Sterol biosynthesis regulatory protein, putative OS=Candida maltosa (strain Xu316) OX=1245528 GN=G210_2444 PE=4 SV=1	-0.0425283	0.938073
Intracellular	M3J5J0	NADH-ubiquinone oxidoreductase subunit, putative OS=Candida maltosa (strain Xu316) OX=1245528 GN=G210_2366 PE=3 SV=1	-0.128858	0.488378
Intracellular	M3J5J5	Cytochrome B5, putative OS=Candida maltosa (strain Xu316) OX=1245528 GN=G210_2351 PE=3 SV=1	0.0186417	0.980269
Intracellular	M3J5K8	Glutamyl-tRNA synthetase OS=Candida maltosa (strain Xu316) OX=1245528 GN=G210_2332 PE=3 SV=1	-1.01036	0.0296717
Intracellular	M3J5M4	ACB domain-containing protein OS=Candida maltosa (strain Xu316) OX=1245528 GN=G210_2317 PE=4 SV=1	0.213317	0.680421
Intracellular	M3J5M8	60S ribosomal (Large subunit) protein, mitochondrial, putative OS=Candida maltosa (strain Xu316) OX=1245528 GN=G210_2309 PE=3 SV=1	-0.382993	0.413048
Intracellular	M3J5P7	Mid2 domain-containing protein OS=Candida maltosa (strain Xu316) OX=1245528 GN=G210_2281 PE=4 SV=1	-1.44114	0.500067
Intracellular	M3J5R3	NAD_binding_4 domain-containing protein OS=Candida maltosa (strain Xu316) OX=1245528 GN=G210_2265 PE=4 SV=1	-0.23007	0.761794
Intracellular	M3J5U1	RNA polymerase-associated protein, putative OS=Candida maltosa (strain Xu316) OX=1245528 GN=G210_2247 PE=4 SV=1	0.180264	0.854036
Intracellular	M3J5Y1	Uncharacterized protein OS=Candida maltosa (strain Xu316) OX=1245528 GN=G210_2182 PE=4 SV=1	-0.0876579	0.810841
Intracellular	M3J5Y7	Histidine biosynthesis trifunctional protein (Fragment) OS=Candida maltosa (strain Xu316) OX=1245528 GN=G210_2179 PE=3 SV=1	0.0149002	0.917892
Intracellular	M3J5Z3	RNA helicase (Fragment) OS=Candida maltosa (strain Xu316) OX=1245528 GN=G210_2173 PE=4 SV=1	-0.401122	0.426544
Intracellular	M3J644	Beta-lactamase domain-containing protein OS=Candida maltosa (strain Xu316) OX=1245528 GN=G210_2113 PE=4 SV=1	-0.205464	0.811336
Intracellular	M3J671	NADPH-dependent alpha-keto amide reductase, putative (Conjugated polyketone reductase, putative) (Fragment) OS=Candida maltosa (strain Xu316) OX=1245528 GN=G210_2051 PE=4 SV=1	0.551031	0.0778266
Intracellular	M3J677	Uncharacterized protein OS=Candida maltosa (strain Xu316) OX=1245528 GN=G210_2056 PE=4 SV=1	-0.0391189	0.941918
Intracellular	M3J6A2	Prolyl-tRNA synthetase OS=Candida maltosa (strain Xu316) OX=1245528 GN=G210_2026 PE=3 SV=1	-0.537187	0.304559
Intracellular	M3J6E2	Heat shock protein SSC1, mitochondrial OS=Candida maltosa (strain Xu316) OX=1245528 GN=G210_1997 PE=3 SV=1	0.204541	0.858465
Intracellular	M3J6F2	Uncharacterized protein OS=Candida maltosa (strain Xu316) OX=1245528 GN=G210_1974 PE=3 SV=1	-0.329705	0.309534
Intracellular	M3J6H2	Cysteine synthase OS=Candida maltosa (strain Xu316) OX=1245528 GN=G210_1951 PE=4 SV=1	-0.122647	0.811579
Intracellular	M3J6I9	Mitochondrial import receptor subunit TOM40 OS=Candida maltosa (strain Xu316) OX=1245528 GN=G210_1919 PE=3 SV=1	0.70526	0.431326
Intracellular	M3J6K5	GCY protein OS=Candida maltosa (strain Xu316) OX=1245528 GN=G210_1909 PE=4 SV=1	0.344898	0.801651
Intracellular	M3J6K9	Acetyltransferase component of pyruvate dehydrogenase complex OS=Candida maltosa (strain Xu316) OX=1245528 GN=G210_1914 PE=3 SV=1	-0.00134764	0.997815
Intracellular	M3J6S9	CUE domain-containing protein OS=Candida maltosa (strain Xu316) OX=1245528 GN=G210_1772 PE=4 SV=1	0.628495	0.535858
Intracellular	M3J6V7	RF_PROK_I domain-containing protein OS=Candida maltosa (strain Xu316) OX=1245528 GN=G210_1742 PE=4 SV=1	-0.453703	0.703998
Intracellular	M3J6Y9	Uncharacterized protein OS=Candida maltosa (strain Xu316) OX=1245528 GN=G210_1697 PE=3 SV=1	-0.0643575	0.876469
Intracellular	M3J719	1,3-beta-glucanosyltransferase OS=Candida maltosa (strain Xu316) OX=1245528 GN=G210_1666 PE=3 SV=1	-0.0928477	0.856695
Intracellular	M3J778	Eukaryotic translation initiation factor eIF-5, putative OS=Candida maltosa (strain Xu316) OX=1245528 GN=G210_1588 PE=3 SV=1	0.209856	0.659631
Intracellular	M3J7C3	Mitochondrial ribosomal protein, small subunit, putative (Fragment) OS=Candida maltosa (strain Xu316) OX=1245528 GN=G210_1529 PE=4 SV=1	0.181484	0.906794
Intracellular	M3J7D6	Putative_PNPOx domain-containing protein OS=Candida maltosa (strain Xu316) OX=1245528 GN=G210_1524 PE=4 SV=1	0.192448	0.844173
Intracellular	M3J7F2	Methylthioribulose-1-phosphate dehydratase OS=Candida maltosa (strain Xu316) OX=1245528 GN=MDE1 PE=3 SV=1	-0.0607922	0.921401
Intracellular	M3J7K3	1,4-alpha-glucan-branching enzyme OS=Candida maltosa (strain Xu316) OX=1245528 GN=G210_1458 PE=3 SV=1	0.188589	0.813545
Intracellular	M3J7Q7	Aspartate carbamoyltransferase (Fragment) OS=Candida maltosa (strain Xu316) OX=1245528 GN=G210_1402 PE=3 SV=1	0.331783	0.738477
Intracellular	M3J7W7	Fatty alcohol oxidase OS=Candida maltosa (strain Xu316) OX=1245528 GN=G210_1324 PE=4 SV=1	-0.196833	0.794392
Intracellular	M3J846	Cu-binding metallothionein OS=Candida maltosa (strain Xu316) OX=1245528 GN=G210_1180 PE=4 SV=1	0.36417	0.0251699
Intracellular	M3J873	Sugar phosphate phosphatase (Fragment) OS=Candida maltosa (strain Xu316) OX=1245528 GN=G210_1138 PE=3 SV=1	0.000389044	0.999621
Intracellular	M3J878	Subunit of CPF (Cleavage and polyadenylation factor), putative OS=Candida maltosa (strain Xu316) OX=1245528 GN=G210_1143 PE=4 SV=1	-0.0282953	0.975263
Intracellular	M3J899	Proliferating cell nuclear antigen OS=Candida maltosa (strain Xu316) OX=1245528 GN=G210_1131 PE=3 SV=1	0.108541	0.899719
Intracellular	M3J8C0	Malate dehydrogenase OS=Candida maltosa (strain Xu316) OX=1245528 GN=G210_1092 PE=3 SV=1	-0.140844	0.880305
Intracellular	M3J8E6	Mitochondrial import inner membrane translocase subunit TIM10 OS=Candida maltosa (strain Xu316) OX=1245528 GN=G210_1059 PE=3 SV=1	0.023265	0.892407
Intracellular	M3J8K5	Oxysterol-binding protein, putative OS=Candida maltosa (strain Xu316) OX=1245528 GN=G210_0994 PE=3 SV=1	0.249131	0.765273
Intracellular	M3J8R7	GTP-binding protein RHO1 (Fragment) OS=Candida maltosa (strain Xu316) OX=1245528 GN=G210_0933 PE=4 SV=1	0.276358	0.748073
Intracellular	M3J8T0	Uncharacterized protein OS=Candida maltosa (strain Xu316) OX=1245528 GN=G210_0916 PE=4 SV=1	0.165698	0.800126
Intracellular	M3J925	UTP--glucose-1-phosphate uridylyltransferase OS=Candida maltosa (strain Xu316) OX=1245528 GN=G210_0815 PE=3 SV=1	0.358158	0.695428
Intracellular	M3J951	Uncharacterized protein OS=Candida maltosa (strain Xu316) OX=1245528 GN=G210_0792 PE=4 SV=1	-0.0733065	0.821232
Intracellular	M3J954	Uncharacterized protein OS=Candida maltosa (strain Xu316) OX=1245528 GN=G210_0771 PE=4 SV=1	-0.222997	0.880018
Intracellular	M3J964	PKS_ER domain-containing protein OS=Candida maltosa (strain Xu316) OX=1245528 GN=G210_0767 PE=4 SV=1	0.0549826	0.954158
Intracellular	M3J979	Citrate synthase OS=Candida maltosa (strain Xu316) OX=1245528 GN=G210_0738 PE=3 SV=1	-0.0180168	0.97943
Intracellular	M3J997	Protein transport protein SEC22 OS=Candida maltosa (strain Xu316) OX=1245528 GN=G210_0716 PE=3 SV=1	0.29988	0.5729
Intracellular	M3J9B4	Flavin mononucleotide kinase 1 OS=Candida maltosa (strain Xu316) OX=1245528 GN=G210_0695 PE=3 SV=1	0.133793	0.859488
Intracellular	M3J9H6	Ribosomal protein, small subunit, putative OS=Candida maltosa (strain Xu316) OX=1245528 GN=G210_0618 PE=3 SV=1	-0.3088	0.321056
Intracellular	M3J9J6	RNA helicase OS=Candida maltosa (strain Xu316) OX=1245528 GN=G210_0596 PE=3 SV=1	-0.414607	0.354916
Intracellular	M3J9S6	DUF2470 domain-containing protein (Fragment) OS=Candida maltosa (strain Xu316) OX=1245528 GN=G210_0497 PE=4 SV=1	-0.485654	0.63862
Intracellular	M3J9U1	Sterol 3-beta-glucosyltransferase OS=Candida maltosa (strain Xu316) OX=1245528 GN=G210_0480 PE=3 SV=1	-0.489637	0.486729
Intracellular	M3J9W3	V-type proton ATPase subunit E OS=Candida maltosa (strain Xu316) OX=1245528 GN=G210_0460 PE=3 SV=1	-0.329803	0.44856
Intracellular	M3J9X1	Nicotinamide-nucleotide adenylyltransferase OS=Candida maltosa (strain Xu316) OX=1245528 GN=G210_0443 PE=3 SV=1	0.916438	0.636304
Intracellular	M3J9Z2	Ran-specific GTPase-activating protein 1 OS=Candida maltosa (strain Xu316) OX=1245528 GN=G210_0426 PE=4 SV=1	0.431579	0.570697
Intracellular	M3J9Z7	Citrulline--aspartate ligase (Fragment) OS=Candida maltosa (strain Xu316) OX=1245528 GN=G210_0402 PE=3 SV=1	1.00717	0.43471
Intracellular	M3JA08	Glycogen [starch] synthase (Fragment) OS=Candida maltosa (strain Xu316) OX=1245528 GN=G210_0393 PE=3 SV=1	-0.447364	0.371222
Intracellular	M3JA42	F-actin-capping protein subunit alpha OS=Candida maltosa (strain Xu316) OX=1245528 GN=G210_0358 PE=3 SV=1	-0.506336	0.463033
Intracellular	M3JA55	GrpE protein homolog OS=Candida maltosa (strain Xu316) OX=1245528 GN=G210_0348 PE=3 SV=1	1.05111	0.434822
Intracellular	M3JAB1	Mannose-1-phosphate guanyltransferase OS=Candida maltosa (strain Xu316) OX=1245528 GN=G210_0287 PE=4 SV=1	-0.057854	0.827729
Intracellular	M3JAC1	Lyase_1 domain-containing protein (Fragment) OS=Candida maltosa (strain Xu316) OX=1245528 GN=G210_0273 PE=4 SV=1	-0.0825044	0.914069
Intracellular	M3JAG6	Uncharacterized protein OS=Candida maltosa (strain Xu316) OX=1245528 GN=G210_0228 PE=4 SV=1	0.347669	0.682715
Intracellular	M3JAI0	Glutamate-5-semialdehyde dehydrogenase OS=Candida maltosa (strain Xu316) OX=1245528 GN=G210_0213 PE=4 SV=1	-0.652682	0.0421426
Intracellular	M3JAK7	MARVEL domain-containing protein OS=Candida maltosa (strain Xu316) OX=1245528 GN=G210_0170 PE=4 SV=1	0.611166	0.453279
Intracellular	M3JAN9	Peptidyl-prolyl cis-trans isomerase D OS=Candida maltosa (strain Xu316) OX=1245528 GN=G210_0118 PE=4 SV=1	-0.0923644	0.872798
Intracellular	M3JAR6	Long-chain-fatty-acid--CoA ligase 1 (Fragment) OS=Candida maltosa (strain Xu316) OX=1245528 GN=G210_0081 PE=4 SV=1	-0.0508815	0.703942
Intracellular	M3JAU0	Ubiquitin-conjugating enzyme E2 4 OS=Candida maltosa (strain Xu316) OX=1245528 GN=G210_0058 PE=3 SV=1	-0.158725	0.836169
Intracellular	M3JAW0	S-formylglutathione hydrolase OS=Candida maltosa (strain Xu316) OX=1245528 GN=G210_0022 PE=3 SV=1	0.11254	0.912155
Intracellular	M3JB16	SAP domain-containing protein OS=Candida maltosa (strain Xu316) OX=1245528 GN=G210_5926 PE=4 SV=1	-0.0822878	0.823366
Intracellular	M3JB19	Protein ras-1 OS=Candida maltosa (strain Xu316) OX=1245528 GN=G210_5920 PE=4 SV=1	-0.135288	0.835586
Intracellular	M3JB34	PI31_Prot_C domain-containing protein OS=Candida maltosa (strain Xu316) OX=1245528 GN=G210_5892 PE=3 SV=1	0.24627	0.726034
Intracellular	M3JB62	2-isopropylmalate synthase OS=Candida maltosa (strain Xu316) OX=1245528 GN=G210_5857 PE=3 SV=1	-0.0711029	0.914563
Intracellular	M3JB76	Calcium/calmodulin-dependent protein kinase II OS=Candida maltosa (strain Xu316) OX=1245528 GN=G210_5847 PE=3 SV=1	-0.351084	0.433379
Intracellular	M3JBB0	Eukaryotic translation initiation factor 4C OS=Candida maltosa (strain Xu316) OX=1245528 GN=G210_5836 PE=3 SV=1	0.604999	0.501613
Intracellular	M3JBD1	Eukaryotic translation initiation factor 3 subunit A OS=Candida maltosa (strain Xu316) OX=1245528 GN=TIF32 PE=3 SV=1	-0.144614	0.913964
Intracellular	M3JBJ5	DOPA-dioxygenase, putative OS=Candida maltosa (strain Xu316) OX=1245528 GN=G210_5727 PE=4 SV=1	0.3147	0.720427
Intracellular	M3JBK4	Glutamate decarboxylase OS=Candida maltosa (strain Xu316) OX=1245528 GN=G210_5720 PE=3 SV=1	-0.0188136	0.979167
Intracellular	M3JBR7	Triacylglycerol lipase OS=Candida maltosa (strain Xu316) OX=1245528 GN=G210_5630 PE=3 SV=1	-0.280626	0.474009
Intracellular	M3JBV1	Uncharacterized protein OS=Candida maltosa (strain Xu316) OX=1245528 GN=G210_5607 PE=4 SV=1	0.0412252	0.829168
Intracellular	M3JBV4	Mitochondrial phosphate carrier protein (Fragment) OS=Candida maltosa (strain Xu316) OX=1245528 GN=G210_5584 PE=3 SV=1	-0.218822	0.728111
Intracellular	M3JBW9	Transcription initiation factor IIE subunit beta OS=Candida maltosa (strain Xu316) OX=1245528 GN=G210_5581 PE=4 SV=1	0.205636	0.635512
Intracellular	M3JBX6	Endoplasmic reticulum and Golgi lipid phosphoinositide phosphatase, putative (Fragment) OS=Candida maltosa (strain Xu316) OX=1245528 GN=G210_5569 PE=4 SV=1	-0.907311	0.453104
Intracellular	M3JBX9	Formate dehydrogenase (Fragment) OS=Candida maltosa (strain Xu316) OX=1245528 GN=G210_5565 PE=4 SV=1	0.633339	0.569656
Intracellular	M3JBZ3	Uncharacterized protein OS=Candida maltosa (strain Xu316) OX=1245528 GN=G210_5536 PE=4 SV=1	-0.18162	0.883391
Intracellular	M3JC03	BAG domain-containing protein OS=Candida maltosa (strain Xu316) OX=1245528 GN=G210_5525 PE=4 SV=1	-0.202767	0.397784
Intracellular	M3JC16	Succinate dehydrogenase assembly factor 2, mitochondrial OS=Candida maltosa (strain Xu316) OX=1245528 GN=G210_5481 PE=3 SV=1	2.48429	0.320303
Intracellular	M3JC19	Retrograde regulation protein 1 OS=Candida maltosa (strain Xu316) OX=1245528 GN=G210_5486 PE=4 SV=1	-0.364314	0.740281
Intracellular	M3JC37	Dihydroxyacetone kinase OS=Candida maltosa (strain Xu316) OX=1245528 GN=G210_5454 PE=3 SV=1	-1.20922	0.435117
Intracellular	M3JC56	Uncharacterized protein (Fragment) OS=Candida maltosa (strain Xu316) OX=1245528 GN=G210_5424 PE=4 SV=1	-0.0138368	0.980833
Intracellular	M3JC60	Putative Golgi-vesicle protein OS=Candida maltosa (strain Xu316) OX=1245528 GN=G210_5417 PE=4 SV=1	-0.179341	0.869111
Intracellular	M3JCB9	Transketolase OS=Candida maltosa (strain Xu316) OX=1245528 GN=G210_5348 PE=3 SV=1	-0.11413	0.920996
Intracellular	M3JCC6	Putative mitochondrial HMG-like protein OS=Candida maltosa (strain Xu316) OX=1245528 GN=G210_5343 PE=4 SV=1	-0.0199037	0.946331
Intracellular	M3JCQ3	Uncharacterized protein OS=Candida maltosa (strain Xu316) OX=1245528 GN=G210_5043 PE=3 SV=1	-0.0358758	0.954767
Intracellular	M3JCS3	Mitochondrial outer membrane protein IML2 OS=Candida maltosa (strain Xu316) OX=1245528 GN=G210_5026 PE=3 SV=1	-1.45727	0.266446
Intracellular	M3JCV7	Polyamine transporter, putative (Fragment) OS=Candida maltosa (strain Xu316) OX=1245528 GN=G210_4971 PE=4 SV=1	-0.00104566	0.988162
Intracellular	M3JCW7	DNA damage-inducible protein 1 (Fragment) OS=Candida maltosa (strain Xu316) OX=1245528 GN=G210_4981 PE=3 SV=1	-0.40372	0.742148
Intracellular	M3JCZ5	Peroxidase OS=Candida maltosa (strain Xu316) OX=1245528 GN=G210_4953 PE=3 SV=1	-0.668808	0.41704
Intracellular	M3JD21	Phosphotransferase, putative OS=Candida maltosa (strain Xu316) OX=1245528 GN=G210_4924 PE=4 SV=1	0.236809	0.502469
Intracellular	M3JD62	Histone H2A.Z-specific chaperone CHZ1 OS=Candida maltosa (strain Xu316) OX=1245528 GN=G210_4904 PE=3 SV=1	-0.0380928	0.930522
Intracellular	M3JDB5	Coatomer subunit beta' OS=Candida maltosa (strain Xu316) OX=1245528 GN=G210_4827 PE=3 SV=1	-0.135052	0.71709
Intracellular	M3JDC9	Dihydrolipoyllysine-residue succinyltransferase OS=Candida maltosa (strain Xu316) OX=1245528 GN=G210_4802 PE=3 SV=1	0.0488955	0.850965
Intracellular	M3JDD3	Dihydrolipoyl dehydrogenase OS=Candida maltosa (strain Xu316) OX=1245528 GN=G210_4801 PE=3 SV=1	-0.148261	0.600358
Intracellular	M3JDI0	NADPH-dependent methylglyoxal reductase, putative OS=Candida maltosa (strain Xu316) OX=1245528 GN=G210_4739 PE=4 SV=1	-0.235429	0.630826
Intracellular	M3JDI4	Uncharacterized protein OS=Candida maltosa (strain Xu316) OX=1245528 GN=G210_4719 PE=4 SV=1	0.553606	0.28259
Intracellular	M3JDI9	Adenosine kinase OS=Candida maltosa (strain Xu316) OX=1245528 GN=G210_4712 PE=3 SV=1	0.168568	0.85791
Intracellular	M3JDJ4	Long chain fatty alcohol oxidase (Fragment) OS=Candida maltosa (strain Xu316) OX=1245528 GN=G210_4709 PE=4 SV=1	-0.716268	0.22894
Intracellular	M3JDN2	ATP synthase catalytic sector F1 epsilon subunit OS=Candida maltosa (strain Xu316) OX=1245528 GN=G210_4641 PE=3 SV=1	-0.164597	0.660611
Intracellular	M3JDR4	Eukaryotic translation initiation factor 5A OS=Candida maltosa (strain Xu316) OX=1245528 GN=G210_4617 PE=3 SV=1	0.180318	0.7363
Intracellular	M3JDS4	Oxidored_FMN domain-containing protein OS=Candida maltosa (strain Xu316) OX=1245528 GN=G210_4605 PE=4 SV=1	-0.12251	0.85639
Intracellular	M3JDU2	Putative mitochondrial Complex I, 21/29 kd subunit OS=Candida maltosa (strain Xu316) OX=1245528 GN=G210_4594 PE=4 SV=1	-0.669928	0.576001
Intracellular	M3JDY3	Uncharacterized protein OS=Candida maltosa (strain Xu316) OX=1245528 GN=G210_4540 PE=4 SV=1	0.396754	0.532014
Intracellular	M3JDZ2	Uncharacterized protein OS=Candida maltosa (strain Xu316) OX=1245528 GN=G210_4527 PE=4 SV=1	0.0244856	0.959299
Intracellular	M3JE01	RNA helicase (Fragment) OS=Candida maltosa (strain Xu316) OX=1245528 GN=G210_4497 PE=3 SV=1	0.865461	0.346313
Intracellular	M3JE38	Uncharacterized protein OS=Candida maltosa (strain Xu316) OX=1245528 GN=G210_3881 PE=3 SV=1	0.295007	0.81034
Intracellular	M3JE98	RRM domain-containing protein OS=Candida maltosa (strain Xu316) OX=1245528 GN=G210_2523 PE=4 SV=1	0.130296	0.785535
Intracellular	M3JEA4	26S protease regulatory subunit, putative OS=Candida maltosa (strain Xu316) OX=1245528 GN=G210_2357 PE=3 SV=1	0.0365513	0.949614
Intracellular	M3JEB9	DNA-directed RNA polymerase subunit (Fragment) OS=Candida maltosa (strain Xu316) OX=1245528 GN=G210_2249 PE=3 SV=1	0.563016	0.144229
Intracellular	M3JEC9	Succinyl-CoA:3-ketoacid-coenzyme A transferase OS=Candida maltosa (strain Xu316) OX=1245528 GN=G210_2214 PE=3 SV=1	-0.536508	0.187202
Intracellular	M3JED6	Smr domain-containing protein OS=Candida maltosa (strain Xu316) OX=1245528 GN=G210_2199 PE=4 SV=1	-0.268636	0.478902
Intracellular	M3JEK3	Peptidyl-prolyl cis-trans isomerase OS=Candida maltosa (strain Xu316) OX=1245528 GN=G210_2046 PE=3 SV=1	0.0891717	0.893081
Intracellular	M3JEL8	PLCXc domain-containing protein OS=Candida maltosa (strain Xu316) OX=1245528 GN=G210_1886 PE=4 SV=1	0.624865	0.506014
Intracellular	M3JEM9	PKS_ER domain-containing protein OS=Candida maltosa (strain Xu316) OX=1245528 GN=G210_1831 PE=4 SV=1	0.0867689	0.89549
Intracellular	M3JEN7	Uncharacterized protein OS=Candida maltosa (strain Xu316) OX=1245528 GN=G210_1841 PE=3 SV=1	-0.303368	0.611705
Intracellular	M3JEP1	40S ribosomal protein S8 OS=Candida maltosa (strain Xu316) OX=1245528 GN=G210_1824 PE=3 SV=1	-0.000973951	0.998219
Intracellular	M3JER0	Phosphoserine aminotransferase (Fragment) OS=Candida maltosa (strain Xu316) OX=1245528 GN=G210_1534 PE=3 SV=1	0.4311	0.512795
Intracellular	M3JER8	Sulfite reductase [nadph] beta subunit, putative OS=Candida maltosa (strain Xu316) OX=1245528 GN=G210_1544 PE=3 SV=1	-0.825207	0.55917
Intracellular	M3JEU1	Uncharacterized protein OS=Candida maltosa (strain Xu316) OX=1245528 GN=G210_1332 PE=4 SV=1	-0.767087	0.49175
Intracellular	M3JEU3	Putative oxidoreductase OS=Candida maltosa (strain Xu316) OX=1245528 GN=G210_1318 PE=4 SV=1	0.419022	0.618692
Intracellular	M3JEV2	Valyl-tRNA synthetase OS=Candida maltosa (strain Xu316) OX=1245528 GN=G210_1248 PE=3 SV=1	-0.198316	0.594125
Intracellular	M3JEW5	Peroxisome assembly protein 22 OS=Candida maltosa (strain Xu316) OX=1245528 GN=G210_1177 PE=3 SV=1	2.47226	0.420393
Intracellular	M3JEW9	Eukaryotic peptide chain release factor subunit 1 OS=Candida maltosa (strain Xu316) OX=1245528 GN=G210_1083 PE=3 SV=1	-0.0809478	0.890478
Intracellular	M3JF21	Transcription initiation factor TFIID subunit 14 OS=Candida maltosa (strain Xu316) OX=1245528 GN=G210_0548 PE=4 SV=1	-0.121702	0.728132
Intracellular	M3JF24	Likely protein kinase OS=Candida maltosa (strain Xu316) OX=1245528 GN=G210_0553 PE=3 SV=1	-1.73914	0.151793
Intracellular	M3JF28	Mitochondrial carrier protein, putative OS=Candida maltosa (strain Xu316) OX=1245528 GN=G210_0458 PE=3 SV=1	0.0642404	0.941423
Intracellular	M3JF49	TPR_REGION domain-containing protein OS=Candida maltosa (strain Xu316) OX=1245528 GN=G210_0332 PE=3 SV=1	0.00349237	0.996186
Intracellular	M3JF54	ADH_N domain-containing protein (Fragment) OS=Candida maltosa (strain Xu316) OX=1245528 GN=G210_0289 PE=4 SV=1	0.700487	0.614369
Intracellular	M3JF59	Aldehyde dehydrogenase, mitochondrial, putative OS=Candida maltosa (strain Xu316) OX=1245528 GN=G210_0255 PE=3 SV=1	-0.266478	0.703971
Intracellular	M3JF75	Elongation factor 2 (Fragment) OS=Candida maltosa (strain Xu316) OX=1245528 GN=G210_0070 PE=3 SV=1	0.101488	0.51541
Intracellular	M3JFB2	Uncharacterized protein OS=Candida maltosa (strain Xu316) OX=1245528 GN=G210_5768 PE=4 SV=1	-0.0602139	0.578328
Intracellular	M3JFF2	Cytochrome c oxidase subunit OS=Candida maltosa (strain Xu316) OX=1245528 GN=G210_5496 PE=3 SV=1	0.356943	0.138031
Intracellular	M3JFH1	Endoplasmic reticulum chaperone BiP OS=Candida maltosa (strain Xu316) OX=1245528 GN=G210_5314 PE=3 SV=1	-0.15708	0.62281
Intracellular	M3JFM0	Putative GPI-anchored protein, conserved OS=Candida maltosa (strain Xu316) OX=1245528 GN=G210_4637 PE=4 SV=1	-1.29577	0.30616
Intracellular	M3JFM9	Aspartate-semialdehyde dehydrogenase OS=Candida maltosa (strain Xu316) OX=1245528 GN=G210_3846 PE=3 SV=1	0.830033	0.294081
Intracellular	M3JFP0	Mannan endo-1,6-alpha-mannosidase OS=Candida maltosa (strain Xu316) OX=1245528 GN=G210_2900 PE=3 SV=1	0.113583	0.745085
Intracellular	M3JFU9	AMMECR1 domain-containing protein OS=Candida maltosa (strain Xu316) OX=1245528 GN=G210_0973 PE=4 SV=1	1.32038	0.231274
Intracellular	M3JFX9	CTP:phosphoethanolamine cytidylyltransferase OS=Candida maltosa (strain Xu316) OX=1245528 GN=G210_4995 PE=3 SV=1	0.296223	0.612278
Intracellular	M3JQX4	Uncharacterized protein OS=Candida maltosa (strain Xu316) OX=1245528 GN=G210_5257 PE=4 SV=1	0.0174333	0.569114
Intracellular	M3JR05	Elongation factor 1-alpha (Fragment) OS=Candida maltosa (strain Xu316) OX=1245528 GN=G210_5223 PE=3 SV=1	0.0354858	0.890883
Intracellular	M3JR51	Aconitate hydratase, mitochondrial (Fragment) OS=Candida maltosa (strain Xu316) OX=1245528 GN=G210_5146 PE=4 SV=1	0.34049	0.348936
Intracellular	M3JR70	40S ribosomal protein S4 (Fragment) OS=Candida maltosa (strain Xu316) OX=1245528 GN=G210_5115 PE=3 SV=1	-0.790898	0.398142
Intracellular	M3JRD0	Thioredoxin domain-containing protein OS=Candida maltosa (strain Xu316) OX=1245528 GN=G210_4479 PE=4 SV=1	0.0589461	0.895977
Intracellular	M3JRH0	Phosphoacetylglucosamine mutase OS=Candida maltosa (strain Xu316) OX=1245528 GN=G210_4440 PE=3 SV=1	-0.125061	0.714231
Intracellular	M3JRH3	Uncharacterized protein OS=Candida maltosa (strain Xu316) OX=1245528 GN=G210_4424 PE=4 SV=1	0.22355	0.766989
Intracellular	M3JRJ1	Uncharacterized protein OS=Candida maltosa (strain Xu316) OX=1245528 GN=G210_4414 PE=4 SV=1	-1.48271	0.140036
Intracellular	M3JRK6	Threonyl-tRNA synthetase, cytoplasmic, putative (Fragment) OS=Candida maltosa (strain Xu316) OX=1245528 GN=G210_4394 PE=4 SV=1	-0.387514	0.322079
Intracellular	M3JRL1	Cell wall biogenesis protein, putative (Fragment) OS=Candida maltosa (strain Xu316) OX=1245528 GN=G210_4390 PE=3 SV=1	-0.225349	0.819939
Intracellular	M3JRN6	Enoyl-CoA hydratase/isomerase, putative OS=Candida maltosa (strain Xu316) OX=1245528 GN=G210_4371 PE=4 SV=1	0.132757	0.870755
Intracellular	M3JS16	Putative mitochondrial glutaredoxin OS=Candida maltosa (strain Xu316) OX=1245528 GN=G210_4240 PE=4 SV=1	0.0827842	0.954582
Intracellular	M3JS59	Nicotinate-nucleotide pyrophosphorylase [carboxylating] OS=Candida maltosa (strain Xu316) OX=1245528 GN=G210_4196 PE=3 SV=1	-0.213727	0.725112
Intracellular	M3JS82	Uncharacterized protein OS=Candida maltosa (strain Xu316) OX=1245528 GN=G210_4167 PE=4 SV=1	0.124448	0.671434
Intracellular	M3JSH2	Acetohydroxy-acid reductoisomerase OS=Candida maltosa (strain Xu316) OX=1245528 GN=G210_4045 PE=3 SV=1	-0.0064719	0.994285
Intracellular	M3JSH8	Peroxisomal catalase (Fragment) OS=Candida maltosa (strain Xu316) OX=1245528 GN=G210_5208 PE=4 SV=1	-0.0823202	0.000360986
Intracellular	M3JSI3	Elongation factor Tu (Fragment) OS=Candida maltosa (strain Xu316) OX=1245528 GN=G210_5203 PE=3 SV=1	0.445568	0.568601
Intracellular	M3JSN4	26S proteasome regulatory subunit, putative OS=Candida maltosa (strain Xu316) OX=1245528 GN=G210_3972 PE=3 SV=1	-0.697362	0.58891
Intracellular	M3JSN9	Putative glutathione S-transferase OS=Candida maltosa (strain Xu316) OX=1245528 GN=G210_3969 PE=4 SV=1	0.195754	0.818527
Intracellular	M3JSX0	Uncharacterized protein OS=Candida maltosa (strain Xu316) OX=1245528 GN=G210_3865 PE=3 SV=1	-0.224677	0.812235
Intracellular	M3JSZ4	Homoaconitase, mitochondrial (Fragment) OS=Candida maltosa (strain Xu316) OX=1245528 GN=G210_3825 PE=3 SV=1	-0.249296	0.617984
Intracellular	M3JSZ8	Phosphoenolpyruvate carboxykinase (ATP) OS=Candida maltosa (strain Xu316) OX=1245528 GN=G210_3819 PE=3 SV=1	-0.0748505	0.878506
Intracellular	M3JT06	NAD(P)-bd_dom domain-containing protein OS=Candida maltosa (strain Xu316) OX=1245528 GN=G210_3808 PE=4 SV=1	-0.0951282	0.764821
Intracellular	M3JT52	Saccharopine dehydrogenase OS=Candida maltosa (strain Xu316) OX=1245528 GN=G210_4344 PE=4 SV=1	0.144918	0.681098
Intracellular	M3JT66	Ubiquitin carboxyl-terminal hydrolase OS=Candida maltosa (strain Xu316) OX=1245528 GN=G210_4324 PE=3 SV=1	-0.479314	0.546258
Intracellular	M3JT67	Protein SIS2 (Fragment) OS=Candida maltosa (strain Xu316) OX=1245528 GN=G210_3716 PE=4 SV=1	0.0645311	0.971815
Intracellular	M3JT68	40S ribosomal protein S14 OS=Candida maltosa (strain Xu316) OX=1245528 GN=G210_4319 PE=3 SV=1	0.114947	0.915089
Intracellular	M3JT76	60s ribosomal protein l14, putative OS=Candida maltosa (strain Xu316) OX=1245528 GN=G210_3702 PE=3 SV=1	-1.90175	0.165845
Intracellular	M3JT85	Eukaryotic translation initiation factor 2 alpha subunit OS=Candida maltosa (strain Xu316) OX=1245528 GN=G210_4290 PE=3 SV=1	-1.3191	0.561684
Intracellular	M3JTA5	E3 ubiquitin ligase complex SCF subunit OS=Candida maltosa (strain Xu316) OX=1245528 GN=G210_4244 PE=3 SV=1	-0.0137438	0.979781
Intracellular	M3JTD0	5'-3' exoribonuclease 1 OS=Candida maltosa (strain Xu316) OX=1245528 GN=G210_3664 PE=3 SV=1	0.140846	0.934859
Intracellular	M3JTD1	AIR synthase (Fragment) OS=Candida maltosa (strain Xu316) OX=1245528 GN=G210_4211 PE=3 SV=1	-1.04065	0.375536
Intracellular	M3JTE3	Heat shock protein SSA3 OS=Candida maltosa (strain Xu316) OX=1245528 GN=G210_3657 PE=4 SV=1	0.0212838	0.970952
Intracellular	M3JTE8	Vesicular-fusion protein SEC18 OS=Candida maltosa (strain Xu316) OX=1245528 GN=G210_3649 PE=3 SV=1	-0.0632921	0.868157
Intracellular	M3JTF4	Glycine cleavage system H protein OS=Candida maltosa (strain Xu316) OX=1245528 GN=G210_3640 PE=3 SV=1	-0.0567259	0.870896
Intracellular	M3JTF9	Cytochrome b2 OS=Candida maltosa (strain Xu316) OX=1245528 GN=G210_3645 PE=3 SV=1	-0.213774	0.711534
Intracellular	M3JTG2	CDC48 ATPase, putative OS=Candida maltosa (strain Xu316) OX=1245528 GN=G210_4178 PE=4 SV=1	-0.151964	0.784827
Intracellular	M3JTG3	Uncharacterized protein OS=Candida maltosa (strain Xu316) OX=1245528 GN=G210_3629 PE=4 SV=1	0.155203	0.702405
Intracellular	M3JTH9	40S ribosomal protein S7 OS=Candida maltosa (strain Xu316) OX=1245528 GN=G210_3612 PE=3 SV=1	0.373829	0.660809
Intracellular	M3JTI3	Oleate-induced peroxisomal protein POX18 OS=Candida maltosa (strain Xu316) OX=1245528 GN=G210_3605 PE=4 SV=1	0.27505	0.62993
Intracellular	M3JTI8	Uncharacterized protein (Fragment) OS=Candida maltosa (strain Xu316) OX=1245528 GN=G210_3601 PE=3 SV=1	0.569165	0.476141
Intracellular	M3JTJ0	4-nitrophenylphosphatase OS=Candida maltosa (strain Xu316) OX=1245528 GN=G210_4133 PE=4 SV=1	0.59861	0.577699
Intracellular	M3JTK7	Vesicle transport V-snare protein, putative OS=Candida maltosa (strain Xu316) OX=1245528 GN=G210_3584 PE=3 SV=1	-0.396769	0.118717
Intracellular	M3JTK8	Alcohol dehydrogenase 2 OS=Candida maltosa (strain Xu316) OX=1245528 GN=G210_4121 PE=3 SV=1	0.188304	0.859811
Intracellular	M3JTL7	Carn_acyltransf domain-containing protein (Fragment) OS=Candida maltosa (strain Xu316) OX=1245528 GN=G210_3571 PE=3 SV=1	-0.212523	0.705541
Intracellular	M3JTM3	Subunit of SAGA complex, putative (Fragment) OS=Candida maltosa (strain Xu316) OX=1245528 GN=G210_4090 PE=4 SV=1	0.0153105	0.986869
Intracellular	M3JTN3	Very long-chain fatty acid transport protein OS=Candida maltosa (strain Xu316) OX=1245528 GN=G210_4070 PE=3 SV=1	-0.166251	0.431255
Intracellular	M3JTP4	D-3-hydroxyacyl-CoA dehydrogenase OS=Candida maltosa (strain Xu316) OX=1245528 GN=G210_3542 PE=4 SV=1	-0.130429	0.715287
Intracellular	M3JTQ9	Actin-related protein 2/3 complex subunit 3 OS=Candida maltosa (strain Xu316) OX=1245528 GN=G210_4056 PE=3 SV=1	-0.392194	0.726053
Intracellular	M3JTR3	Hmg-like dna binding protein, putative OS=Candida maltosa (strain Xu316) OX=1245528 GN=G210_3517 PE=4 SV=1	-0.106451	0.853426
Intracellular	M3JTR5	Uncharacterized protein OS=Candida maltosa (strain Xu316) OX=1245528 GN=G210_3508 PE=4 SV=1	-1.958	0.434301
Intracellular	M3JTT1	V-type proton ATPase subunit C OS=Candida maltosa (strain Xu316) OX=1245528 GN=G210_3484 PE=3 SV=1	0.473485	0.720091
Intracellular	M3JTT6	HECT-type E3 ubiquitin transferase (Fragment) OS=Candida maltosa (strain Xu316) OX=1245528 GN=G210_3489 PE=4 SV=1	-0.181937	0.785476
Intracellular	M3JTW0	SEC14 cytosolic factor OS=Candida maltosa (strain Xu316) OX=1245528 GN=G210_3462 PE=4 SV=1	-0.174236	0.707271
Intracellular	M3JTW7	Zinc finger protein, putative OS=Candida maltosa (strain Xu316) OX=1245528 GN=G210_3429 PE=4 SV=1	0.203799	0.557377
Intracellular	M3JTX1	Uncharacterized protein OS=Candida maltosa (strain Xu316) OX=1245528 GN=G210_3434 PE=4 SV=1	3.14746	0.428354
Intracellular	M3JTY0	26S proteasome complex subunit, putative (Fragment) OS=Candida maltosa (strain Xu316) OX=1245528 GN=G210_3971 PE=4 SV=1	-0.0100284	0.983201
Intracellular	M3JTZ4	Uncharacterized protein OS=Candida maltosa (strain Xu316) OX=1245528 GN=G210_3415 PE=3 SV=1	0.285033	0.706766
Intracellular	M3JTZ5	Acetylornithine aminotransferase, mitochondrial OS=Candida maltosa (strain Xu316) OX=1245528 GN=G210_3954 PE=3 SV=1	0.0158392	0.98959
Intracellular	M3JU09	1-(5-phosphoribosyl)-5-[(5-phosphoribosylamino)methylideneamino] imidazole-4-carboxamide isomerase OS=Candida maltosa (strain Xu316) OX=1245528 GN=G210_3929 PE=3 SV=1	0.282647	0.662286
Intracellular	M3JU36	Methylmalonate-semialdehyde dehydrogenase (CoA acylating) OS=Candida maltosa (strain Xu316) OX=1245528 GN=G210_3910 PE=4 SV=1	-0.4279	0.126949
Intracellular	M3JU44	Glucose-6-phosphate 1-epimerase OS=Candida maltosa (strain Xu316) OX=1245528 GN=G210_3361 PE=3 SV=1	-0.181564	0.779244
Intracellular	M3JU52	Peroxiredoxin-like protein (Fragment) OS=Candida maltosa (strain Xu316) OX=1245528 GN=G210_3892 PE=3 SV=1	-0.223978	0.660263
Intracellular	M3JU61	Peptidyl-prolyl cis-trans isomerase OS=Candida maltosa (strain Xu316) OX=1245528 GN=G210_3886 PE=3 SV=1	0.0293768	0.946573
Intracellular	M3JU79	Cyclin-dependent kinases regulatory subunit OS=Candida maltosa (strain Xu316) OX=1245528 GN=G210_3329 PE=3 SV=1	0.322464	0.599163
Intracellular	M3JUA0	Reticulon-like protein OS=Candida maltosa (strain Xu316) OX=1245528 GN=G210_3833 PE=4 SV=1	-0.0743981	0.945422
Intracellular	M3JUA1	Guanylate kinase OS=Candida maltosa (strain Xu316) OX=1245528 GN=G210_3297 PE=3 SV=1	0.256266	0.784582
Intracellular	M3JUB7	Uracil phosphoribosyltransferase, putative OS=Candida maltosa (strain Xu316) OX=1245528 GN=G210_3282 PE=4 SV=1	0.243289	0.823679
Intracellular	M3JUG1	Diphosphomevalonate decarboxylase OS=Candida maltosa (strain Xu316) OX=1245528 GN=G210_3767 PE=3 SV=1	0.205713	0.756726
Intracellular	M3JUG6	Uncharacterized protein OS=Candida maltosa (strain Xu316) OX=1245528 GN=G210_3764 PE=4 SV=1	0.356698	0.519066
Intracellular	M3JUI0	DLH domain-containing protein OS=Candida maltosa (strain Xu316) OX=1245528 GN=G210_3218 PE=4 SV=1	-0.0206929	0.97352
Intracellular	M3JUJ4	Likely translation elongation factor EF-1gamma (Fragment) OS=Candida maltosa (strain Xu316) OX=1245528 GN=G210_3729 PE=4 SV=1	0.319516	0.773258
Intracellular	M3JUM2	Opaque-phase-specific protein OP4 (Fragment) OS=Candida maltosa (strain Xu316) OX=1245528 GN=G210_3699 PE=4 SV=1	-0.0638961	0.728625
Intracellular	M3JUN6	Mannose-1-phosphate guanyltransferase, putative (Fragment) OS=Candida maltosa (strain Xu316) OX=1245528 GN=G210_3695 PE=4 SV=1	-0.465401	0.738235
Intracellular	M3JUP3	Uncharacterized protein OS=Candida maltosa (strain Xu316) OX=1245528 GN=G210_3154 PE=4 SV=1	-0.302469	0.744617
Intracellular	M3JUP9	Uncharacterized protein OS=Candida maltosa (strain Xu316) OX=1245528 GN=G210_3143 PE=3 SV=1	0.397657	0.66415
Intracellular	M3JUQ6	Peptidylprolyl isomerase (Fragment) OS=Candida maltosa (strain Xu316) OX=1245528 GN=G210_3681 PE=3 SV=1	-0.404862	0.250211
Intracellular	M3JUS0	Heat shock protein SSA1 (Fragment) OS=Candida maltosa (strain Xu316) OX=1245528 GN=G210_3658 PE=4 SV=1	0.174009	0.843374
Intracellular	M3JUS1	6PF2K domain-containing protein OS=Candida maltosa (strain Xu316) OX=1245528 GN=G210_3096 PE=4 SV=1	0.366252	0.786642
Intracellular	M3JUS9	Vesicle membrane receptor protein (V-SNARE), synaptobrevin/VAMP family member, putative OS=Candida maltosa (strain Xu316) OX=1245528 GN=G210_3639 PE=4 SV=1	-0.0902332	0.847338
Intracellular	M3JUT7	Phosphomannomutase OS=Candida maltosa (strain Xu316) OX=1245528 GN=G210_3085 PE=3 SV=1	0.316823	0.725127
Intracellular	M3JUU1	Tyrosine--tRNA ligase (Fragment) OS=Candida maltosa (strain Xu316) OX=1245528 GN=G210_3626 PE=3 SV=1	-0.0417824	0.928265
Intracellular	M3JUV2	D-ribose-5-phosphate ketol-isomerase OS=Candida maltosa (strain Xu316) OX=1245528 GN=G210_3611 PE=3 SV=1	-0.497235	0.509415
Intracellular	M3JUV3	Alpha-aminoadipate reductase OS=Candida maltosa (strain Xu316) OX=1245528 GN=G210_3052 PE=3 SV=1	-0.0693656	0.914855
Intracellular	M3JUX0	60S ribosomal protein L13 OS=Candida maltosa (strain Xu316) OX=1245528 GN=G210_3032 PE=3 SV=1	-0.500033	0.275476
Intracellular	M3JUX1	NADPH-dependent 1-acyldihydroxyacetone phosphate reductase OS=Candida maltosa (strain Xu316) OX=1245528 GN=G210_3592 PE=4 SV=1	0.595758	0.598923
Intracellular	M3JUY5	Nucleolar single-stranded nucleic acid-binding protein, putative OS=Candida maltosa (strain Xu316) OX=1245528 GN=G210_3579 PE=4 SV=1	-0.0708112	0.887257
Intracellular	M3JUZ1	alpha-1,2-Mannosidase OS=Candida maltosa (strain Xu316) OX=1245528 GN=G210_3016 PE=3 SV=1	0.341641	0.28102
Intracellular	M3JV00	Vacuolar-sorting protein SNF7 OS=Candida maltosa (strain Xu316) OX=1245528 GN=G210_3000 PE=4 SV=1	0.0325443	0.802899
Intracellular	M3JV08	Serine/threonine-protein phosphatase (Fragment) OS=Candida maltosa (strain Xu316) OX=1245528 GN=G210_2993 PE=3 SV=1	0.4488	0.483329
Intracellular	M3JV57	Uncharacterized protein OS=Candida maltosa (strain Xu316) OX=1245528 GN=G210_3483 PE=4 SV=1	-1.79177	0.395245
Intracellular	M3JV62	Uncharacterized protein OS=Candida maltosa (strain Xu316) OX=1245528 GN=G210_3488 PE=3 SV=1	0.820628	0.235087
Intracellular	M3JV91	Uncharacterized protein OS=Candida maltosa (strain Xu316) OX=1245528 GN=G210_2915 PE=3 SV=1	-1.4615	0.223087
Intracellular	M3JV95	Uncharacterized protein OS=Candida maltosa (strain Xu316) OX=1245528 GN=G210_2908 PE=3 SV=1	-0.0945217	0.815275
Intracellular	M3JVA4	Uncharacterized protein OS=Candida maltosa (strain Xu316) OX=1245528 GN=G210_2890 PE=3 SV=1	0.347959	0.623246
Intracellular	M3JVJ0	Oxidoreductase, putative OS=Candida maltosa (strain Xu316) OX=1245528 GN=G210_2792 PE=4 SV=1	0.10233	0.667546
Intracellular	M3JVK4	Peptidyl-prolyl cis-trans isomerase OS=Candida maltosa (strain Xu316) OX=1245528 GN=G210_2790 PE=4 SV=1	-2.11734	0.149175
Intracellular	M3JVL4	Isocitrate lyase OS=Candida maltosa (strain Xu316) OX=1245528 GN=G210_2778 PE=3 SV=1	-0.162882	0.496968
Intracellular	M3JVN3	Uncharacterized protein OS=Candida maltosa (strain Xu316) OX=1245528 GN=G210_3313 PE=4 SV=1	-0.148377	0.762696
Intracellular	M3JVR0	Putative ubiquinol cyt-c reductase core protein 2 OS=Candida maltosa (strain Xu316) OX=1245528 GN=G210_3286 PE=4 SV=1	0.15467	0.399116
Intracellular	M3JVS5	Translation elongation factor, putative (Fragment) OS=Candida maltosa (strain Xu316) OX=1245528 GN=G210_3274 PE=3 SV=1	0.229729	0.613367
Intracellular	M3JVT1	Ribosomal protein of the small subunit, putative OS=Candida maltosa (strain Xu316) OX=1245528 GN=G210_3257 PE=3 SV=1	-0.602131	0.503522
Intracellular	M3JVT7	Putative mitochondrial ATPase OS=Candida maltosa (strain Xu316) OX=1245528 GN=G210_2703 PE=3 SV=1	-0.111431	0.807132
Intracellular	M3JVU2	Centromere DNA binding protein, putative (Transcriptional activator of sulfur metabolism, putative) OS=Candida maltosa (strain Xu316) OX=1245528 GN=G210_2689 PE=4 SV=1	0.565477	0.201804
Intracellular	M3JW12	Epsilon-trimethyllysine 2-oxoglutarate dioxygenase OS=Candida maltosa (strain Xu316) OX=1245528 GN=G210_3173 PE=3 SV=1	0.914083	0.467481
Intracellular	M3JW15	Ddr48p OS=Candida maltosa (strain Xu316) OX=1245528 GN=G210_2622 PE=4 SV=1	0.23676	0.834581
Intracellular	M3JW22	Glyoxalase II OS=Candida maltosa (strain Xu316) OX=1245528 GN=G210_2615 PE=3 SV=1	-0.419401	0.580083
Intracellular	M3JW26	RNB domain-containing protein OS=Candida maltosa (strain Xu316) OX=1245528 GN=G210_3178 PE=4 SV=1	-0.339392	0.42759
Intracellular	M3JW38	Lactoylglutathione lyase OS=Candida maltosa (strain Xu316) OX=1245528 GN=G210_3160 PE=3 SV=1	0.279177	0.726167
Intracellular	M3JW42	Aldehyde dehydrogenase OS=Candida maltosa (strain Xu316) OX=1245528 GN=G210_3153 PE=3 SV=1	0.0621698	0.808867
Intracellular	M3JW43	Uncharacterized protein OS=Candida maltosa (strain Xu316) OX=1245528 GN=G210_2558 PE=4 SV=1	1.35175	0.216708
Intracellular	M3JW51	CIA30 domain-containing protein OS=Candida maltosa (strain Xu316) OX=1245528 GN=G210_3145 PE=3 SV=1	-0.437825	0.657175
Intracellular	M3JW52	Protein SNO4 OS=Candida maltosa (strain Xu316) OX=1245528 GN=G210_2543 PE=4 SV=1	0.280098	0.698933
Intracellular	M3JW53	Protein YOP1 (Fragment) OS=Candida maltosa (strain Xu316) OX=1245528 GN=G210_3142 PE=3 SV=1	-0.0919071	0.835293
Intracellular	M3JW60	40S ribosomal protein S21 OS=Candida maltosa (strain Xu316) OX=1245528 GN=G210_3115 PE=3 SV=1	0.263142	0.609785
Intracellular	M3JW62	29 kDa IgE-binging protein OS=Candida maltosa (strain Xu316) OX=1245528 GN=G210_2537 PE=4 SV=1	-0.01024	0.986445
Intracellular	M3JW65	PKS_ER domain-containing protein OS=Candida maltosa (strain Xu316) OX=1245528 GN=G210_2516 PE=3 SV=1	0.0545783	0.946861
Intracellular	M3JW70	SWIB domain-containing protein OS=Candida maltosa (strain Xu316) OX=1245528 GN=G210_2521 PE=4 SV=1	-0.17574	0.86627
Intracellular	M3JW71	Mitochondrial inner membrane protein involved in potassium ion transport, putative (Fragment) OS=Candida maltosa (strain Xu316) OX=1245528 GN=G210_3110 PE=4 SV=1	-0.195359	0.456135
Intracellular	M3JW77	Uncharacterized protein (Fragment) OS=Candida maltosa (strain Xu316) OX=1245528 GN=G210_2507 PE=4 SV=1	-0.2273	0.650751
Intracellular	M3JW79	60S ribosomal protein L26, putative OS=Candida maltosa (strain Xu316) OX=1245528 GN=G210_3095 PE=3 SV=1	0.216397	0.833221
Intracellular	M3JW82	SBDS domain-containing protein OS=Candida maltosa (strain Xu316) OX=1245528 GN=G210_2500 PE=4 SV=1	-0.37942	0.436958
Intracellular	M3JW83	Peroxisomal 2,4-dienoyl-coA reductase, putative OS=Candida maltosa (strain Xu316) OX=1245528 GN=G210_3100 PE=4 SV=1	-0.133081	0.740759
Intracellular	M3JW95	Homoserine dehydrogenase OS=Candida maltosa (strain Xu316) OX=1245528 GN=G210_3064 PE=3 SV=1	0.134874	0.884755
Intracellular	M3JW96	Flavodoxin-like reductase, putative OS=Candida maltosa (strain Xu316) OX=1245528 GN=G210_2475 PE=3 SV=1	0.96533	0.457144
Intracellular	M3JWB3	Putative snare protein (Fragment) OS=Candida maltosa (strain Xu316) OX=1245528 GN=G210_3048 PE=3 SV=1	-0.634249	0.679856
Intracellular	M3JWC2	40S ribosomal protein S16 OS=Candida maltosa (strain Xu316) OX=1245528 GN=G210_3031 PE=3 SV=1	0.656861	0.455244
Intracellular	M3JWD1	40S ribosomal protein S1 OS=Candida maltosa (strain Xu316) OX=1245528 GN=RPS1 PE=3 SV=1	0.625301	0.177979
Intracellular	M3JWF3	Uncharacterized protein OS=Candida maltosa (strain Xu316) OX=1245528 GN=G210_2417 PE=4 SV=1	-0.0234497	0.939047
Intracellular	M3JWF7	Tubulin beta chain (Fragment) OS=Candida maltosa (strain Xu316) OX=1245528 GN=G210_2996 PE=3 SV=1	-1.07059	0.268902
Intracellular	M3JWI8	WD repeat protein OS=Candida maltosa (strain Xu316) OX=1245528 GN=G210_2375 PE=4 SV=1	-0.00580177	0.980277
Intracellular	M3JWJ4	Putative long chain fatty acyl-CoA synthetase OS=Candida maltosa (strain Xu316) OX=1245528 GN=G210_2380 PE=4 SV=1	-0.353143	0.398181
Intracellular	M3JWK7	Uncharacterized protein (Fragment) OS=Candida maltosa (strain Xu316) OX=1245528 GN=G210_2363 PE=4 SV=1	-0.390322	0.569009
Intracellular	M3JWL4	Uncharacterized protein OS=Candida maltosa (strain Xu316) OX=1245528 GN=G210_2353 PE=3 SV=1	0.253861	0.84561
Intracellular	M3JWL5	GTP-binding protein of the rab family OS=Candida maltosa (strain Xu316) OX=1245528 GN=G210_2937 PE=4 SV=1	-0.532687	0.141739
Intracellular	M3JWN8	Uncharacterized protein OS=Candida maltosa (strain Xu316) OX=1245528 GN=G210_2919 PE=4 SV=1	-0.376611	0.697284
Intracellular	M3JWQ4	Methionine aminopeptidase, putative OS=Candida maltosa (strain Xu316) OX=1245528 GN=G210_2319 PE=3 SV=1	-0.212006	0.86662
Intracellular	M3JWR2	High-affinity glucose transporter OS=Candida maltosa (strain Xu316) OX=1245528 GN=G210_2886 PE=3 SV=1	0.187517	0.629565
Intracellular	M3JWU1	Single-strand telomeric DNA-binding protein, putative (Poly(A+) rna-binding protein, putative) OS=Candida maltosa (strain Xu316) OX=1245528 GN=G210_2283 PE=4 SV=1	-0.295388	0.282981
Intracellular	M3JWU3	GPI-anchored extracellular protein, putative OS=Candida maltosa (strain Xu316) OX=1245528 GN=G210_2855 PE=3 SV=1	-0.624427	0.199717
Intracellular	M3JWW9	Rho-GAP domain-containing protein OS=Candida maltosa (strain Xu316) OX=1245528 GN=G210_2257 PE=4 SV=1	0.665887	0.453227
Intracellular	M3JWX4	Ribulose-phosphate 3-epimerase OS=Candida maltosa (strain Xu316) OX=1245528 GN=G210_2251 PE=3 SV=1	-0.378767	0.757775
Intracellular	M3JWY2	Uncharacterized protein OS=Candida maltosa (strain Xu316) OX=1245528 GN=G210_2816 PE=3 SV=1	1.28484	0.614217
Intracellular	M3JWY7	Acetyl-coenzyme A synthetase (Fragment) OS=Candida maltosa (strain Xu316) OX=1245528 GN=G210_2807 PE=3 SV=1	-0.247466	0.725012
Intracellular	M3JWZ1	Uncharacterized protein OS=Candida maltosa (strain Xu316) OX=1245528 GN=G210_2235 PE=4 SV=1	0.145546	0.774148
Intracellular	M3JX00	Ubiquitin fusion protein, putative OS=Candida maltosa (strain Xu316) OX=1245528 GN=G210_2223 PE=3 SV=1	0.10165	0.853052
Intracellular	M3JX05	Uncharacterized protein OS=Candida maltosa (strain Xu316) OX=1245528 GN=G210_2228 PE=4 SV=1	0.449985	0.58411
Intracellular	M3JX07	Aminopeptidase OS=Candida maltosa (strain Xu316) OX=1245528 GN=G210_2789 PE=3 SV=1	-0.0066259	0.994505
Intracellular	M3JX26	Ornithine aminotransferase OS=Candida maltosa (strain Xu316) OX=1245528 GN=G210_2178 PE=3 SV=1	-0.00173894	0.997371
Intracellular	M3JX37	Saccharopine dehydrogenase [NAD(+), L-lysine-forming] OS=Candida maltosa (strain Xu316) OX=1245528 GN=G210_2766 PE=3 SV=1	0.103773	0.838742
Intracellular	M3JX45	MHD domain-containing protein (Fragment) OS=Candida maltosa (strain Xu316) OX=1245528 GN=G210_2154 PE=4 SV=1	-0.0273551	0.704513
Intracellular	M3JX66	Uncharacterized protein OS=Candida maltosa (strain Xu316) OX=1245528 GN=G210_2718 PE=3 SV=1	0.389548	0.732193
Intracellular	M3JX85	FACT complex subunit OS=Candida maltosa (strain Xu316) OX=1245528 GN=G210_2697 PE=3 SV=1	-0.103341	0.84474
Intracellular	M3JX87	Putative cell surface antigen OS=Candida maltosa (strain Xu316) OX=1245528 GN=G210_2105 PE=4 SV=1	-0.00435748	0.996479
Intracellular	M3JX95	Pyruvate decarboxylase, putative OS=Candida maltosa (strain Xu316) OX=1245528 GN=G210_2688 PE=3 SV=1	0.750206	0.600203
Intracellular	M3JXB1	NMO domain-containing protein OS=Candida maltosa (strain Xu316) OX=1245528 GN=G210_2037 PE=4 SV=1	0.348651	0.233871
Intracellular	M3JXE5	Glutamate dehydrogenase OS=Candida maltosa (strain Xu316) OX=1245528 GN=G210_2654 PE=3 SV=1	-0.306541	0.729236
Intracellular	M3JXG2	Cerevisin OS=Candida maltosa (strain Xu316) OX=1245528 GN=G210_1981 PE=3 SV=1	0.0586537	0.827574
Intracellular	M3JXJ6	Aldedh domain-containing protein OS=Candida maltosa (strain Xu316) OX=1245528 GN=G210_1901 PE=3 SV=1	0.100877	0.807472
Intracellular	M3JXK1	Eukaryotic translation initiation factor 2 (EIF2), beta subunit, putative OS=Candida maltosa (strain Xu316) OX=1245528 GN=G210_1906 PE=3 SV=1	0.98038	0.426435
Intracellular	M3JXM1	Uncharacterized protein OS=Candida maltosa (strain Xu316) OX=1245528 GN=G210_2553 PE=4 SV=1	-0.383859	0.574939
Intracellular	M3JXM6	Uncharacterized protein (Fragment) OS=Candida maltosa (strain Xu316) OX=1245528 GN=G210_1867 PE=4 SV=1	-1.48285	0.394357
Intracellular	M3JXN1	Putative mitochondrial protein OS=Candida maltosa (strain Xu316) OX=1245528 GN=G210_1864 PE=3 SV=1	0.156018	0.867398
Intracellular	M3JXN8	Actin-depolymerizing factor 1 OS=Candida maltosa (strain Xu316) OX=1245528 GN=G210_1830 PE=3 SV=1	-0.906375	0.220828
Intracellular	M3JXP8	Homocitrate synthase (Fragment) OS=Candida maltosa (strain Xu316) OX=1245528 GN=G210_1813 PE=3 SV=1	-0.144559	0.862755
Intracellular	M3JXS4	Vacuolar aspartic protease OS=Candida maltosa (strain Xu316) OX=1245528 GN=G210_2479 PE=3 SV=1	-0.0198916	0.976564
Intracellular	M3JXV0	AMP-binding domain-containing protein OS=Candida maltosa (strain Xu316) OX=1245528 GN=G210_2445 PE=4 SV=1	-0.147475	0.85722
Intracellular	M3JXX1	Acyl carrier protein OS=Candida maltosa (strain Xu316) OX=1245528 GN=G210_1722 PE=3 SV=1	0.584494	0.712282
Intracellular	M3JXX3	Uncharacterized protein OS=Candida maltosa (strain Xu316) OX=1245528 GN=G210_2411 PE=3 SV=1	-0.370688	0.19567
Intracellular	M3JXY9	Uncharacterized protein OS=Candida maltosa (strain Xu316) OX=1245528 GN=G210_1704 PE=4 SV=1	-0.0697899	0.970601
Intracellular	M3JY05	Autophagy-related protein (Fragment) OS=Candida maltosa (strain Xu316) OX=1245528 GN=G210_1679 PE=3 SV=1	0.367774	0.467888
Intracellular	M3JY72	Riboflavin synthase alpha chain OS=Candida maltosa (strain Xu316) OX=1245528 GN=G210_1603 PE=4 SV=1	0.0487685	0.946323
Intracellular	M3JY84	CFEM domain-containing protein OS=Candida maltosa (strain Xu316) OX=1245528 GN=G210_2297 PE=4 SV=1	0.04734	0.969307
Intracellular	M3JY88	Uncharacterized protein OS=Candida maltosa (strain Xu316) OX=1245528 GN=G210_1577 PE=4 SV=1	-0.200979	0.747432
Intracellular	M3JY90	Uncharacterized protein OS=Candida maltosa (strain Xu316) OX=1245528 GN=G210_2282 PE=4 SV=1	-0.0434592	0.971612
Intracellular	M3JY95	ER membrane protein complex subunit 2 OS=Candida maltosa (strain Xu316) OX=1245528 GN=G210_1582 PE=3 SV=1	-2.02849	0.25557
Intracellular	M3JYC4	Uncharacterized protein OS=Candida maltosa (strain Xu316) OX=1245528 GN=G210_1531 PE=3 SV=1	0.303229	0.547847
Intracellular	M3JYC8	BAR domain-containing protein (Fragment) OS=Candida maltosa (strain Xu316) OX=1245528 GN=G210_2243 PE=4 SV=1	0.825638	0.352584
Intracellular	M3JYF2	Pyruvate dehydrogenase E1 component subunit alpha OS=Candida maltosa (strain Xu316) OX=1245528 GN=G210_2227 PE=4 SV=1	-0.130743	0.756366
Intracellular	M3JYG1	Uncharacterized protein OS=Candida maltosa (strain Xu316) OX=1245528 GN=G210_1496 PE=3 SV=1	-0.00272002	0.986533
Intracellular	M3JYH1	Acetyl-CoA deacylase OS=Candida maltosa (strain Xu316) OX=1245528 GN=G210_1475 PE=3 SV=1	0.111611	0.876265
Intracellular	M3JYH6	Nucleoside diphosphate kinase OS=Candida maltosa (strain Xu316) OX=1245528 GN=G210_1480 PE=3 SV=1	-0.178193	0.774942
Intracellular	M3JYI2	26S proteasome regulatory subunit RPN8 OS=Candida maltosa (strain Xu316) OX=1245528 GN=G210_1485 PE=3 SV=1	-0.884395	0.399403
Intracellular	M3JYL0	Uncharacterized protein OS=Candida maltosa (strain Xu316) OX=1245528 GN=G210_1438 PE=4 SV=1	-0.707218	0.692635
Intracellular	M3JYN7	Likely cell surface antigen (Fragment) OS=Candida maltosa (strain Xu316) OX=1245528 GN=G210_2104 PE=4 SV=1	0.338173	0.741452
Intracellular	M3JYP4	Fimbrin (Actin bundling protein), putative OS=Candida maltosa (strain Xu316) OX=1245528 GN=G210_1415 PE=4 SV=1	0.203923	0.756429
Intracellular	M3JYP8	Rhodanese domain-containing protein OS=Candida maltosa (strain Xu316) OX=1245528 GN=G210_1404 PE=4 SV=1	0.00691039	0.992897
Intracellular	M3JYQ1	Carboxypeptidase OS=Candida maltosa (strain Xu316) OX=1245528 GN=G210_2052 PE=3 SV=1	-0.136731	0.761551
Intracellular	M3JYS1	Nucleotide exchange factor SIL1 OS=Candida maltosa (strain Xu316) OX=1245528 GN=G210_1373 PE=3 SV=1	0.706692	0.364848
Intracellular	M3JYS9	Asparaginyl-tRNA synthetase OS=Candida maltosa (strain Xu316) OX=1245528 GN=G210_2027 PE=3 SV=1	-0.173288	0.628619
Intracellular	M3JYV1	Ultradian oscillation regulator, putative OS=Candida maltosa (strain Xu316) OX=1245528 GN=G210_1321 PE=4 SV=1	-0.728388	0.519692
Intracellular	M3JYW3	Topoisomerase II-associated deadenylation-dependent mRNA-decapping factor, putative OS=Candida maltosa (strain Xu316) OX=1245528 GN=G210_1292 PE=3 SV=1	0.660646	0.276538
Intracellular	M3JYX8	HSP70-family chaperone protein, putative OS=Candida maltosa (strain Xu316) OX=1245528 GN=G210_1278 PE=3 SV=1	-0.203844	0.848771
Intracellular	M3JYY7	Mitochondrial peroxiredoxin PRX1 (Fragment) OS=Candida maltosa (strain Xu316) OX=1245528 GN=G210_1969 PE=4 SV=1	-0.293346	0.830848
Intracellular	M3JYZ2	Coronin OS=Candida maltosa (strain Xu316) OX=1245528 GN=G210_1963 PE=3 SV=1	0.387502	0.348343
Intracellular	M3JZ05	S-adenosylmethionine-dependent methyltransferase, putative (Catechol o-methyltransferase, putative) OS=Candida maltosa (strain Xu316) OX=1245528 GN=G210_1939 PE=3 SV=1	0.792025	0.534237
Intracellular	M3JZ10	Dolichyl-phosphate-mannose--protein mannosyltransferase (Fragment) OS=Candida maltosa (strain Xu316) OX=1245528 GN=G210_1929 PE=3 SV=1	0.0604954	0.903007
Intracellular	M3JZ28	Putative sphingosine kinase-like protein OS=Candida maltosa (strain Xu316) OX=1245528 GN=G210_1187 PE=4 SV=1	0.000963778	0.999255
Intracellular	M3JZ32	Mitochondrial distribution and morphology protein, putative OS=Candida maltosa (strain Xu316) OX=1245528 GN=G210_1182 PE=3 SV=1	-0.0299251	0.936717
Intracellular	M3JZ38	Tau subunit of RNA polymerase III transcription initiation factor complex (TFIIIC), putative OS=Candida maltosa (strain Xu316) OX=1245528 GN=G210_1915 PE=4 SV=1	0.359559	0.587775
Intracellular	M3JZ42	Protein disulfide-isomerase OS=Candida maltosa (strain Xu316) OX=1245528 GN=G210_1893 PE=3 SV=1	-0.268961	0.286098
Intracellular	M3JZ53	Glycylpeptide N-tetradecanoyltransferase OS=Candida maltosa (strain Xu316) OX=1245528 GN=G210_1154 PE=3 SV=1	0.664123	0.637336
Intracellular	M3JZ68	Non-histone chromosomal protein 6 OS=Candida maltosa (strain Xu316) OX=1245528 GN=G210_1137 PE=4 SV=1	0.0818461	0.424037
Intracellular	M3JZ73	Sphingolipid long chain base-responsive protein LSP1 OS=Candida maltosa (strain Xu316) OX=1245528 GN=G210_1817 PE=4 SV=1	-0.175394	0.613757
Intracellular	M3JZ86	Uncharacterized protein OS=Candida maltosa (strain Xu316) OX=1245528 GN=G210_1800 PE=3 SV=1	-0.999179	0.153137
Intracellular	M3JZ87	Endo/exonuclease/phosphatase domain-containing protein OS=Candida maltosa (strain Xu316) OX=1245528 GN=G210_1112 PE=4 SV=1	-0.0905527	0.190835
Intracellular	M3JZ90	Obg-like ATPase 1 OS=Candida maltosa (strain Xu316) OX=1245528 GN=OLA1 PE=3 SV=1	-0.183438	0.758767
Intracellular	M3JZ99	26S proteasome regulatory subunit RPN6 OS=Candida maltosa (strain Xu316) OX=1245528 GN=G210_1105 PE=3 SV=1	-0.52703	0.784909
Intracellular	M3JZB8	Clathrin light chain OS=Candida maltosa (strain Xu316) OX=1245528 GN=G210_1076 PE=3 SV=1	0.624422	0.539557
Intracellular	M3JZD9	Thioredoxin domain-containing protein OS=Candida maltosa (strain Xu316) OX=1245528 GN=G210_1743 PE=3 SV=1	0.641058	0.262649
Intracellular	M3JZE0	Uncharacterized protein OS=Candida maltosa (strain Xu316) OX=1245528 GN=G210_1043 PE=4 SV=1	-0.556671	0.275494
Intracellular	M3JZE9	Nuclear segregation protein, putative (Fragment) OS=Candida maltosa (strain Xu316) OX=1245528 GN=G210_1039 PE=4 SV=1	-0.15102	0.666684
Intracellular	M3JZG2	Uncharacterized protein OS=Candida maltosa (strain Xu316) OX=1245528 GN=G210_1713 PE=3 SV=1	-0.00711821	0.986913
Intracellular	M3JZH7	Uncharacterized protein OS=Candida maltosa (strain Xu316) OX=1245528 GN=G210_1698 PE=4 SV=1	-3.2228	0.148114
Intracellular	M3JZI8	Uncharacterized protein OS=Candida maltosa (strain Xu316) OX=1245528 GN=G210_1691 PE=3 SV=1	0.499845	0.572971
Intracellular	M3JZL0	6-phosphofructokinase subunit alpha (Fragment) OS=Candida maltosa (strain Xu316) OX=1245528 GN=G210_1661 PE=3 SV=1	0.786016	0.732477
Intracellular	M3JZQ7	Uncharacterized protein OS=Candida maltosa (strain Xu316) OX=1245528 GN=G210_1606 PE=4 SV=1	-0.183694	0.724224
Intracellular	M3JZR9	Peroxin-14 OS=Candida maltosa (strain Xu316) OX=1245528 GN=G210_0911 PE=3 SV=1	-0.5324	0.372187
Intracellular	M3JZS3	Succinate dehydrogenase [ubiquinone] iron-sulfur subunit, mitochondrial OS=Candida maltosa (strain Xu316) OX=1245528 GN=G210_0904 PE=3 SV=1	-0.298976	0.491072
Intracellular	M3JZT2	Glutamine synthetase OS=Candida maltosa (strain Xu316) OX=1245528 GN=G210_0894 PE=3 SV=1	-0.131893	0.733689
Intracellular	M3JZT6	Ribosomal protein, large subunit, putative OS=Candida maltosa (strain Xu316) OX=1245528 GN=G210_1576 PE=3 SV=1	0.124337	0.917765
Intracellular	M3JZW4	RanBD1 domain-containing protein OS=Candida maltosa (strain Xu316) OX=1245528 GN=G210_1566 PE=4 SV=1	-0.564102	0.645546
Intracellular	M3JZX6	40S ribosomal protein S25 OS=Candida maltosa (strain Xu316) OX=1245528 GN=G210_1557 PE=3 SV=1	0.752549	0.494044
Intracellular	M3JZY2	Glutathione reductase OS=Candida maltosa (strain Xu316) OX=1245528 GN=G210_1562 PE=3 SV=1	-0.737027	0.510606
Intracellular	M3K006	Formate dehydrogenase (Fragment) OS=Candida maltosa (strain Xu316) OX=1245528 GN=G210_0814 PE=4 SV=1	0.443479	0.711655
Intracellular	M3K013	Thioredoxin reductase OS=Candida maltosa (strain Xu316) OX=1245528 GN=G210_1510 PE=3 SV=1	0.188243	0.789632
Intracellular	M3K055	Uncharacterized protein OS=Candida maltosa (strain Xu316) OX=1245528 GN=G210_1470 PE=3 SV=1	-1.13008	0.346447
Intracellular	M3K068	N-acetyltransferase domain-containing protein OS=Candida maltosa (strain Xu316) OX=1245528 GN=G210_0727 PE=4 SV=1	-1.35864	0.416289
Intracellular	M3K085	TFIID_20kDa domain-containing protein OS=Candida maltosa (strain Xu316) OX=1245528 GN=G210_0708 PE=3 SV=1	0.724719	0.613206
Intracellular	M3K0A0	ULP_PROTEASE domain-containing protein OS=Candida maltosa (strain Xu316) OX=1245528 GN=G210_0687 PE=3 SV=1	0.392112	0.746841
Intracellular	M3K0A9	Mitochondrial protein import protein MAS5 OS=Candida maltosa (strain Xu316) OX=1245528 GN=G210_0664 PE=3 SV=1	0.684639	0.438374
Intracellular	M3K0D7	Formylglycinamide ribonucleotide amidotransferase (Fragment) OS=Candida maltosa (strain Xu316) OX=1245528 GN=G210_0626 PE=3 SV=1	1.44924	0.466321
Intracellular	M3K0E0	Uncharacterized protein OS=Candida maltosa (strain Xu316) OX=1245528 GN=G210_1385 PE=4 SV=1	-0.0578976	0.89172
Intracellular	M3K0F5	Peroxisomal (Biogenesis) protein, putative OS=Candida maltosa (strain Xu316) OX=1245528 GN=G210_1358 PE=4 SV=1	0.126736	0.823561
Intracellular	M3K0F9	Putative thiamine biosynthesis enzyme OS=Candida maltosa (strain Xu316) OX=1245528 GN=G210_1355 PE=4 SV=1	-0.671041	0.361697
Intracellular	M3K0H8	Heat shock protein Hsp104, putative (Fragment) OS=Candida maltosa (strain Xu316) OX=1245528 GN=G210_1323 PE=4 SV=1	-0.249732	0.785278
Intracellular	M3K0J0	Uncharacterized protein OS=Candida maltosa (strain Xu316) OX=1245528 GN=G210_1296 PE=3 SV=1	0.313299	0.761958
Intracellular	M3K0J4	Myosin-5 OS=Candida maltosa (strain Xu316) OX=1245528 GN=G210_1301 PE=3 SV=1	0.230965	0.741626
Intracellular	M3K0K2	Uncharacterized protein OS=Candida maltosa (strain Xu316) OX=1245528 GN=G210_0536 PE=3 SV=1	-0.599493	0.346835
Intracellular	M3K0K4	Uncharacterized protein (Fragment) OS=Candida maltosa (strain Xu316) OX=1245528 GN=G210_1271 PE=4 SV=1	1.30763	0.572037
Intracellular	M3K0P1	Uncharacterized protein OS=Candida maltosa (strain Xu316) OX=1245528 GN=G210_1196 PE=3 SV=1	-0.1923	0.728597
Intracellular	M3K0R3	Acetohydroxy-acid synthase small subunit OS=Candida maltosa (strain Xu316) OX=1245528 GN=G210_1164 PE=3 SV=1	0.0546126	0.926487
Intracellular	M3K0S9	Eukaryotic translation initiation factor 3 subunit C OS=Candida maltosa (strain Xu316) OX=1245528 GN=NIP1 PE=3 SV=1	-0.395884	0.0790411
Intracellular	M3K0T6	CUE domain-containing protein OS=Candida maltosa (strain Xu316) OX=1245528 GN=G210_1136 PE=4 SV=1	1.75824	0.415674
Intracellular	M3K0V4	Autophagy-related protein 11 OS=Candida maltosa (strain Xu316) OX=1245528 GN=G210_1099 PE=3 SV=1	0.362044	0.575868
Intracellular	M3K0V6	Malate dehydrogenase OS=Candida maltosa (strain Xu316) OX=1245528 GN=G210_0429 PE=3 SV=1	0.0954205	0.937368
Intracellular	M3K0W2	ADP-ribosylation factor 1 OS=Candida maltosa (strain Xu316) OX=1245528 GN=G210_1093 PE=3 SV=1	0.679552	0.0328515
Intracellular	M3K0X3	Translationally-controlled tumor protein homolog OS=Candida maltosa (strain Xu316) OX=1245528 GN=G210_0387 PE=3 SV=1	0.533109	0.465553
Intracellular	M3K0X6	F-box domain-containing protein OS=Candida maltosa (strain Xu316) OX=1245528 GN=G210_1062 PE=4 SV=1	1.51976	0.383573
Intracellular	M3K0Z5	Catechol 1,2-dioxygenase OS=Candida maltosa (strain Xu316) OX=1245528 GN=G210_1047 PE=4 SV=1	-0.240958	0.675812
Intracellular	M3K108	Putative alkyl hydroperoxide reductase OS=Candida maltosa (strain Xu316) OX=1245528 GN=G210_1029 PE=3 SV=1	0.194073	0.712435
Intracellular	M3K112	ATP synthase subunit gamma OS=Candida maltosa (strain Xu316) OX=1245528 GN=G210_0340 PE=3 SV=1	-0.368223	0.384037
Intracellular	M3K118	Uncharacterized protein OS=Candida maltosa (strain Xu316) OX=1245528 GN=G210_1009 PE=3 SV=1	-0.00377491	0.9974
Intracellular	M3K146	PPM-type phosphatase domain-containing protein OS=Candida maltosa (strain Xu316) OX=1245528 GN=G210_0321 PE=3 SV=1	0.462825	0.19321
Intracellular	M3K180	Aspartate aminotransferase OS=Candida maltosa (strain Xu316) OX=1245528 GN=G210_0954 PE=3 SV=1	-0.0469333	0.800332
Intracellular	M3K198	6-phosphogluconolactonase-like protein OS=Candida maltosa (strain Xu316) OX=1245528 GN=G210_0948 PE=3 SV=1	0.0634402	0.927099
Intracellular	M3K1C4	Fructose-bisphosphatase OS=Candida maltosa (strain Xu316) OX=1245528 GN=G210_0249 PE=3 SV=1	0.254143	0.782749
Intracellular	M3K1F1	Flavodoxin, putative (Fragment) OS=Candida maltosa (strain Xu316) OX=1245528 GN=G210_0878 PE=3 SV=1	0.19232	0.864194
Intracellular	M3K1F7	Nudix hydrolase domain-containing protein OS=Candida maltosa (strain Xu316) OX=1245528 GN=G210_0230 PE=4 SV=1	0.173872	0.83655
Intracellular	M3K1G1	3-hydroxyanthranilate 3,4-dioxygenase OS=Candida maltosa (strain Xu316) OX=1245528 GN=BNA1 PE=3 SV=1	0.346629	0.648162
Intracellular	M3K1G2	40S ribosomal protein S12 OS=Candida maltosa (strain Xu316) OX=1245528 GN=G210_0219 PE=3 SV=1	-0.281211	0.272242
Intracellular	M3K1H6	Lysine/glutamic acid-rich protein OS=Candida maltosa (strain Xu316) OX=1245528 GN=G210_0205 PE=3 SV=1	0.298114	0.668389
Intracellular	M3K1I0	NADP(+)-coupled glycerol dehydrogenase, putative (Aldo-keto reductase, putative) (Fragment) OS=Candida maltosa (strain Xu316) OX=1245528 GN=G210_0195 PE=4 SV=1	-0.0608347	0.937192
Intracellular	M3K1I3	HMG box domain-containing protein OS=Candida maltosa (strain Xu316) OX=1245528 GN=G210_0850 PE=4 SV=1	-0.684716	0.676987
Intracellular	M3K1I7	Triosephosphate isomerase OS=Candida maltosa (strain Xu316) OX=1245528 GN=G210_0192 PE=3 SV=1	0.104478	0.888107
Intracellular	M3K1J1	GCY protein (Fragment) OS=Candida maltosa (strain Xu316) OX=1245528 GN=G210_0185 PE=4 SV=1	0.200007	0.768947
Intracellular	M3K1K4	Tubulin-specific chaperone A OS=Candida maltosa (strain Xu316) OX=1245528 GN=G210_0816 PE=3 SV=1	0.00853641	0.986434
Intracellular	M3K1K9	Uncharacterized protein OS=Candida maltosa (strain Xu316) OX=1245528 GN=G210_0165 PE=3 SV=1	0.866647	0.548231
Intracellular	M3K1M8	Xylitol dehydrogenase OS=Candida maltosa (strain Xu316) OX=1245528 GN=G210_0128 PE=3 SV=1	-0.424715	0.750989
Intracellular	M3K1N3	Putative regulator of cytoskeleton and endocytosis Rvs167 OS=Candida maltosa (strain Xu316) OX=1245528 GN=G210_0115 PE=4 SV=1	-0.0477038	0.642543
Intracellular	M3K1N6	60s ribosomal protein, putative OS=Candida maltosa (strain Xu316) OX=1245528 GN=G210_0783 PE=3 SV=1	1.17083	0.627714
Intracellular	M3K1P0	Aspartyl-tRNA synthetase OS=Candida maltosa (strain Xu316) OX=1245528 GN=G210_0788 PE=3 SV=1	-0.179086	0.365847
Intracellular	M3K1Q4	Uncharacterized protein OS=Candida maltosa (strain Xu316) OX=1245528 GN=G210_0097 PE=4 SV=1	0.0115833	0.983863
Intracellular	M3K1Q8	NADH-ubiquinone oxidoreductase 75 kDa subunit OS=Candida maltosa (strain Xu316) OX=1245528 GN=G210_0094 PE=3 SV=1	1.38711	0.122648
Intracellular	M3K1T1	DNA damage response protein, putative OS=Candida maltosa (strain Xu316) OX=1245528 GN=G210_0726 PE=4 SV=1	-0.499369	0.192501
Intracellular	M3K1U3	U3 snoRNP protein, putative OS=Candida maltosa (strain Xu316) OX=1245528 GN=G210_0060 PE=3 SV=1	-0.620884	0.0675682
Intracellular	M3K1U7	MFS domain-containing protein OS=Candida maltosa (strain Xu316) OX=1245528 GN=G210_0707 PE=4 SV=1	0.230911	0.825472
Intracellular	M3K1Y2	TENA_THI-4 domain-containing protein OS=Candida maltosa (strain Xu316) OX=1245528 GN=G210_5967 PE=4 SV=1	-0.16911	0.897613
Intracellular	M3K1Y9	Uncharacterized protein (Fragment) OS=Candida maltosa (strain Xu316) OX=1245528 GN=G210_0640 PE=3 SV=1	0.129297	0.814672
Intracellular	M3K1Z4	Transcription initiation factor TFIID subunit 5 OS=Candida maltosa (strain Xu316) OX=1245528 GN=G210_0645 PE=3 SV=1	0.0418761	0.974768
Intracellular	M3K1Z8	Pyridoxal 5'-phosphate synthase OS=Candida maltosa (strain Xu316) OX=1245528 GN=G210_0629 PE=4 SV=1	0.0377033	0.967752
Intracellular	M3K1Z9	Serine/threonine-protein kinase nrc-2 OS=Candida maltosa (strain Xu316) OX=1245528 GN=G210_5937 PE=4 SV=1	-0.300235	0.835392
Intracellular	M3K203	Fumarate hydratase, mitochondrial, putative (Fragment) OS=Candida maltosa (strain Xu316) OX=1245528 GN=G210_0634 PE=4 SV=1	0.165923	0.83053
Intracellular	M3K214	Putative membrane protein, conserved OS=Candida maltosa (strain Xu316) OX=1245528 GN=G210_5918 PE=4 SV=1	-0.0529375	0.907598
Intracellular	M3K226	Aconitate hydratase, mitochondrial (Fragment) OS=Candida maltosa (strain Xu316) OX=1245528 GN=G210_0603 PE=3 SV=1	0.772861	0.39896
Intracellular	M3K249	Ubiquitinyl hydrolase 1 OS=Candida maltosa (strain Xu316) OX=1245528 GN=G210_5894 PE=3 SV=1	-0.381166	0.747251
Intracellular	M3K284	Glucose-6-phosphate isomerase OS=Candida maltosa (strain Xu316) OX=1245528 GN=G210_0519 PE=3 SV=1	0.354358	0.684855
Intracellular	M3K2A5	Isocitrate dehydrogenase [NADP] OS=Candida maltosa (strain Xu316) OX=1245528 GN=G210_0493 PE=3 SV=1	-0.202043	0.756358
Intracellular	M3K2C3	NADP-dependent alcohol dehydrogenase, putative OS=Candida maltosa (strain Xu316) OX=1245528 GN=G210_0464 PE=3 SV=1	-0.278749	0.611512
Intracellular	M3K2E3	3-isopropylmalate dehydratase OS=Candida maltosa (strain Xu316) OX=1245528 GN=G210_0444 PE=3 SV=1	0.107836	0.347966
Intracellular	M3K2E7	Polarisome protein, putative (Fragment) OS=Candida maltosa (strain Xu316) OX=1245528 GN=G210_5775 PE=4 SV=1	-0.146215	0.849279
Intracellular	M3K2F3	Crm1p (Fragment) OS=Candida maltosa (strain Xu316) OX=1245528 GN=G210_0431 PE=3 SV=1	-0.042138	0.935385
Intracellular	M3K2M9	Homoisocitrate dehydrogenase, mitochondrial, putative OS=Candida maltosa (strain Xu316) OX=1245528 GN=G210_0349 PE=3 SV=1	-0.0900296	0.856725
Intracellular	M3K2Q2	Orotate phosphoribosyltransferase OS=Candida maltosa (strain Xu316) OX=1245528 GN=G210_0313 PE=3 SV=1	0.621515	0.553149
Intracellular	M3K2R0	Cap-associated protein CAF20 OS=Candida maltosa (strain Xu316) OX=1245528 GN=G210_5640 PE=3 SV=1	0.229403	0.661984
Intracellular	M3K2U1	Uncharacterized protein OS=Candida maltosa (strain Xu316) OX=1245528 GN=G210_0277 PE=4 SV=1	0.128665	0.782324
Intracellular	M3K2V5	AB hydrolase-1 domain-containing protein OS=Candida maltosa (strain Xu316) OX=1245528 GN=G210_0261 PE=4 SV=1	0.10565	0.799805
Intracellular	M3K2W0	Cyclopropane-fatty-acyl-phospholipid synthase, putative (Fragment) OS=Candida maltosa (strain Xu316) OX=1245528 GN=G210_5605 PE=4 SV=1	-0.284879	0.303311
Intracellular	M3K2X0	Dihydroorotate dehydrogenase (quinone), mitochondrial OS=Candida maltosa (strain Xu316) OX=1245528 GN=G210_5591 PE=3 SV=1	-0.114046	0.737081
Intracellular	M3K2Y8	(Monoglyceride) lipase, putative OS=Candida maltosa (strain Xu316) OX=1245528 GN=G210_5568 PE=4 SV=1	-0.230867	0.62374
Intracellular	M3K315	Uncharacterized protein OS=Candida maltosa (strain Xu316) OX=1245528 GN=G210_5522 PE=3 SV=1	-0.140598	0.83298
Intracellular	M3K339	Likely RNA binding protein OS=Candida maltosa (strain Xu316) OX=1245528 GN=G210_0183 PE=4 SV=1	1.01886	0.218532
Intracellular	M3K348	ADP-ribosylation factor OS=Candida maltosa (strain Xu316) OX=1245528 GN=G210_0166 PE=3 SV=1	-0.269096	0.695882
Intracellular	M3K357	SH3 domain-containing protein, putative OS=Candida maltosa (strain Xu316) OX=1245528 GN=G210_0158 PE=4 SV=1	0.411822	0.182899
Intracellular	M3K377	S-adenosylmethionine synthase OS=Candida maltosa (strain Xu316) OX=1245528 GN=G210_5449 PE=3 SV=1	0.051201	0.941335
Intracellular	M3K385	Alpha-glucosidase OS=Candida maltosa (strain Xu316) OX=1245528 GN=G210_0124 PE=3 SV=1	0.675827	0.686322
Intracellular	M3K391	Mitochondrial import inner membrane translocase subunit TIM50 (Fragment) OS=Candida maltosa (strain Xu316) OX=1245528 GN=G210_5426 PE=3 SV=1	-0.241587	0.559765
Intracellular	M3K3A2	Putative transmembrane protein OS=Candida maltosa (strain Xu316) OX=1245528 GN=G210_0093 PE=4 SV=1	-0.297348	0.587015
Intracellular	M3K3B2	S-(hydroxymethyl)glutathione dehydrogenase OS=Candida maltosa (strain Xu316) OX=1245528 GN=G210_0087 PE=3 SV=1	0.0654344	0.940407
Intracellular	M3K3D0	Cytochrome C oxidase polypeptide V, mitochondrial, putative OS=Candida maltosa (strain Xu316) OX=1245528 GN=G210_5373 PE=4 SV=1	-1.01231	0.484771
Intracellular	M3K3D7	TATA-box binding protein (Fragment) OS=Candida maltosa (strain Xu316) OX=1245528 GN=G210_5369 PE=3 SV=1	0.0105431	0.982093
Intracellular	M3K3F4	Lysophospholipase OS=Candida maltosa (strain Xu316) OX=1245528 GN=G210_0023 PE=3 SV=1	-0.0698549	0.794203
Intracellular	M3K3H2	Cell division control protein 42 homolog OS=Candida maltosa (strain Xu316) OX=1245528 GN=G210_5335 PE=3 SV=1	0.286927	0.288041
Intracellular	M3K3H7	tRNA-dihydrouridine synthase, putative OS=Candida maltosa (strain Xu316) OX=1245528 GN=G210_5317 PE=3 SV=1	0.359305	0.339111
Intracellular	M3K3J1	H(+)-transporting two-sector ATPase OS=Candida maltosa (strain Xu316) OX=1245528 GN=G210_5299 PE=3 SV=1	0.275201	0.455181
Intracellular	M3K3J3	Protein PIR1 OS=Candida maltosa (strain Xu316) OX=1245528 GN=G210_5936 PE=4 SV=1	0.438644	0.709377
Intracellular	M3K3K3	Coproporphyrinogen oxidase OS=Candida maltosa (strain Xu316) OX=1245528 GN=G210_5282 PE=3 SV=1	0.183778	0.882428
Intracellular	M3K3K8	Zn(2)-C6 fungal-type domain-containing protein (Fragment) OS=Candida maltosa (strain Xu316) OX=1245528 GN=G210_5267 PE=4 SV=1	2.27197	0.419762
Intracellular	M3K3L5	Uncharacterized protein OS=Candida maltosa (strain Xu316) OX=1245528 GN=G210_5902 PE=4 SV=1	-1.32408	0.149451
Intracellular	M3K3L9	Glycosyl hydrolase, putative OS=Candida maltosa (strain Xu316) OX=1245528 GN=G210_5895 PE=3 SV=1	-0.663689	0.170864
Intracellular	M3K3M8	Protein TOS1 OS=Candida maltosa (strain Xu316) OX=1245528 GN=G210_5277 PE=3 SV=1	-0.321705	0.373892
Intracellular	M3K3N3	Orotidine 5'-phosphate decarboxylase (Fragment) OS=Candida maltosa (strain Xu316) OX=1245528 GN=G210_5265 PE=3 SV=1	0.715191	0.528915
Intracellular	M3K3N5	Uncharacterized protein OS=Candida maltosa (strain Xu316) OX=1245528 GN=G210_5879 PE=4 SV=1	0.154717	0.92598
Intracellular	M3K3Q0	Protein SSO2 OS=Candida maltosa (strain Xu316) OX=1245528 GN=G210_5858 PE=3 SV=1	0.261548	0.758986
Intracellular	M3K3Q5	Aminopeptidase OS=Candida maltosa (strain Xu316) OX=1245528 GN=G210_5169 PE=3 SV=1	-0.378321	0.64131
Intracellular	M3K3Q9	Glycerol-3-phosphate dehydrogenase [NAD(+)] OS=Candida maltosa (strain Xu316) OX=1245528 GN=G210_5849 PE=3 SV=1	-0.284927	0.60244
Intracellular	M3K3R4	Acetyl-coenzyme A synthetase OS=Candida maltosa (strain Xu316) OX=1245528 GN=G210_5838 PE=3 SV=1	0.0840424	0.82261
Intracellular	M3K3S7	Acyltransferase, putative OS=Candida maltosa (strain Xu316) OX=1245528 GN=G210_5105 PE=3 SV=1	0.0149505	0.9562
Intracellular	M3K3T6	Uncharacterized protein OS=Candida maltosa (strain Xu316) OX=1245528 GN=G210_5832 PE=4 SV=1	-0.248326	0.784547
Intracellular	M3K3U3	Uncharacterized protein OS=Candida maltosa (strain Xu316) OX=1245528 GN=G210_5064 PE=4 SV=1	0.27262	0.66713
Intracellular	M3K3U7	Uncharacterized protein OS=Candida maltosa (strain Xu316) OX=1245528 GN=G210_5056 PE=4 SV=1	-1.28295	0.588499
Intracellular	M3K3W4	RAB family GTPase, putative OS=Candida maltosa (strain Xu316) OX=1245528 GN=G210_5023 PE=4 SV=1	0.153474	0.634861
Intracellular	M3K3X8	60S ribosomal protein L4 subunit, putative OS=Candida maltosa (strain Xu316) OX=1245528 GN=G210_5033 PE=3 SV=1	-0.724129	0.373069
Intracellular	M3K3Y5	Uncharacterized protein OS=Candida maltosa (strain Xu316) OX=1245528 GN=G210_5015 PE=4 SV=1	-0.577986	0.645857
Intracellular	M3K3Z3	Eukaryotic translation initiation factor 3 subunit G OS=Candida maltosa (strain Xu316) OX=1245528 GN=TIF35 PE=3 SV=1	0.145682	0.804119
Intracellular	M3K400	Fumarylacetoacetate (FAA) hydrolase, putative OS=Candida maltosa (strain Xu316) OX=1245528 GN=G210_5006 PE=3 SV=1	0.31456	0.459865
Intracellular	M3K436	Nascent polypeptide-associated complex subunit beta OS=Candida maltosa (strain Xu316) OX=1245528 GN=G210_5721 PE=3 SV=1	0.17387	0.53289
Intracellular	M3K457	Uncharacterized protein OS=Candida maltosa (strain Xu316) OX=1245528 GN=G210_4945 PE=4 SV=1	-1.39516	0.512357
Intracellular	M3K4D3	Adenylosuccinate synthetase (Fragment) OS=Candida maltosa (strain Xu316) OX=1245528 GN=G210_5608 PE=3 SV=1	0.479417	0.623548
Intracellular	M3K4E5	Uncharacterized protein OS=Candida maltosa (strain Xu316) OX=1245528 GN=G210_5595 PE=3 SV=1	0.487521	0.47018
Intracellular	M3K4E8	Alanine--tRNA ligase (Fragment) OS=Candida maltosa (strain Xu316) OX=1245528 GN=G210_4866 PE=3 SV=1	-0.382469	0.711298
Intracellular	M3K4F3	Nucleoporin GLE2 OS=Candida maltosa (strain Xu316) OX=1245528 GN=G210_4853 PE=3 SV=1	-0.0270157	0.935753
Intracellular	M3K4F6	Vesicle-associated membrane protein OS=Candida maltosa (strain Xu316) OX=1245528 GN=G210_4858 PE=4 SV=1	-0.235245	0.252497
Intracellular	M3K4G5	NTF2 domain-containing protein (Fragment) OS=Candida maltosa (strain Xu316) OX=1245528 GN=G210_4833 PE=4 SV=1	-0.342123	0.31355
Intracellular	M3K4H2	Ribosomal protein OS=Candida maltosa (strain Xu316) OX=1245528 GN=G210_4829 PE=3 SV=1	0.117761	0.849451
Intracellular	M3K4I8	Phosphatidylinositol transfer protein SFH5 (Fragment) OS=Candida maltosa (strain Xu316) OX=1245528 GN=G210_5548 PE=3 SV=1	0.756978	0.638978
Intracellular	M3K4N7	Uncharacterized protein OS=Candida maltosa (strain Xu316) OX=1245528 GN=G210_5463 PE=4 SV=1	0.552818	0.537632
Intracellular	M3K4Q1	DUF1989 domain-containing protein OS=Candida maltosa (strain Xu316) OX=1245528 GN=G210_4721 PE=4 SV=1	0.871688	0.467674
Intracellular	M3K4S8	Adenylate kinase 1-1 (Fragment) OS=Candida maltosa (strain Xu316) OX=1245528 GN=G210_4683 PE=3 SV=1	0.0652901	0.8108
Intracellular	M3K4V5	Nitrilase superfamily member, putative OS=Candida maltosa (strain Xu316) OX=1245528 GN=G210_5377 PE=4 SV=1	-0.215525	0.821536
Intracellular	M3K4W4	Uncharacterized protein OS=Candida maltosa (strain Xu316) OX=1245528 GN=G210_5364 PE=3 SV=1	0.417344	0.56722
Intracellular	M3K4X2	Uncharacterized protein (Fragment) OS=Candida maltosa (strain Xu316) OX=1245528 GN=G210_5350 PE=3 SV=1	-0.142602	0.919934
Intracellular	M3K4X7	Serine/threonine-protein kinase YPK2/YKR2 (Fragment) OS=Candida maltosa (strain Xu316) OX=1245528 GN=G210_5344 PE=4 SV=1	-0.0281264	0.953627
Intracellular	M3K4Y0	60S ribosomal protein L32 OS=Candida maltosa (strain Xu316) OX=1245528 GN=G210_4622 PE=3 SV=1	0.0710703	0.938755
Intracellular	M3K4Y4	Uncharacterized protein OS=Candida maltosa (strain Xu316) OX=1245528 GN=G210_4614 PE=4 SV=1	0.354919	0.123734
Intracellular	M3K4Y9	Eukaryotic translation initiation factor 4B (EIF-4B), putative OS=Candida maltosa (strain Xu316) OX=1245528 GN=G210_4619 PE=4 SV=1	0.253466	0.191592
Intracellular	M3K4Z7	CCT-beta (Fragment) OS=Candida maltosa (strain Xu316) OX=1245528 GN=G210_5319 PE=3 SV=1	-0.136037	0.144352
Intracellular	M3K506	Uncharacterized protein OS=Candida maltosa (strain Xu316) OX=1245528 GN=G210_4598 PE=3 SV=1	-0.289977	0.378339
Intracellular	M3K511	Metacaspase-1 OS=Candida maltosa (strain Xu316) OX=1245528 GN=G210_4586 PE=3 SV=1	-0.663014	0.0493731
Intracellular	M3K512	OHCU_decarbox domain-containing protein OS=Candida maltosa (strain Xu316) OX=1245528 GN=G210_5298 PE=4 SV=1	0.491047	0.672641
Intracellular	M3K520	Histone H2A (Fragment) OS=Candida maltosa (strain Xu316) OX=1245528 GN=G210_5287 PE=3 SV=1	0.160501	0.769705
Intracellular	M3K530	Glycolipid 2-alpha-mannosyltransferase OS=Candida maltosa (strain Xu316) OX=1245528 GN=G210_5271 PE=3 SV=1	-0.115943	0.791723
Intracellular	M3K540	BRO1 domain-containing protein OS=Candida maltosa (strain Xu316) OX=1245528 GN=G210_5281 PE=4 SV=1	0.0761789	0.620848
Intracellular	M3K549	Uncharacterized protein OS=Candida maltosa (strain Xu316) OX=1245528 GN=G210_5193 PE=4 SV=1	0.806604	0.358425
Intracellular	M3K561	Ribosomal protein of the large subunit, putative OS=Candida maltosa (strain Xu316) OX=1245528 GN=G210_4537 PE=3 SV=1	-0.270832	0.73636
Intracellular	M3K566	NAD-specific glutamate dehydrogenase OS=Candida maltosa (strain Xu316) OX=1245528 GN=G210_5149 PE=3 SV=1	-0.343848	0.205678
Intracellular	M3K576	FAA_hydrolase domain-containing protein (Fragment) OS=Candida maltosa (strain Xu316) OX=1245528 GN=G210_5132 PE=3 SV=1	-0.521359	0.55468
Intracellular	M3K593	6-phosphogluconate dehydrogenase, decarboxylating OS=Candida maltosa (strain Xu316) OX=1245528 GN=G210_5072 PE=3 SV=1	0.267357	0.760367
Intracellular	M3K597	40S ribosomal protein S0 OS=Candida maltosa (strain Xu316) OX=1245528 GN=RPS0 PE=3 SV=1	-0.299145	0.616273
Intracellular	M3K599	Protein NCA3, mitochondrial OS=Candida maltosa (strain Xu316) OX=1245528 GN=G210_5055 PE=3 SV=1	-0.263816	0.743674
Intracellular	M3K5A2	BSD domain-containing protein OS=Candida maltosa (strain Xu316) OX=1245528 GN=G210_5052 PE=4 SV=1	-0.24021	0.725238
Intracellular	M3K5A7	Uncharacterized protein OS=Candida maltosa (strain Xu316) OX=1245528 GN=G210_5044 PE=3 SV=1	0.235517	0.512841
Intracellular	M3K5B3	Uncharacterized protein OS=Candida maltosa (strain Xu316) OX=1245528 GN=G210_3958 PE=4 SV=1	0.175887	0.809663
Intracellular	M3K5B8	Prohibitin (Fragment) OS=Candida maltosa (strain Xu316) OX=1245528 GN=G210_3863 PE=3 SV=1	0.0115833	0.983863
Intracellular	M3K5D3	Cell wall synthesis protein KRE9 OS=Candida maltosa (strain Xu316) OX=1245528 GN=G210_3564 PE=3 SV=1	0.153062	0.858447
Intracellular	M3K5F2	N-acetyltransferase domain-containing protein OS=Candida maltosa (strain Xu316) OX=1245528 GN=G210_4972 PE=4 SV=1	-0.0435053	0.909584
Intracellular	M3K5F3	Likely dihydroxyacetone phosphate reductase OS=Candida maltosa (strain Xu316) OX=1245528 GN=G210_3131 PE=3 SV=1	-0.349618	0.621932
Intracellular	M3K5F7	Rab GDP dissociation inhibitor OS=Candida maltosa (strain Xu316) OX=1245528 GN=G210_4977 PE=3 SV=1	0.357548	0.765898
Intracellular	M3K5G9	Probable electron transfer flavoprotein subunit alpha OS=Candida maltosa (strain Xu316) OX=1245528 GN=G210_4987 PE=3 SV=1	0.292747	0.774854
Intracellular	M3K5H3	Protein kinase C OS=Candida maltosa (strain Xu316) OX=1245528 GN=G210_2565 PE=3 SV=1	0.119466	0.943993
Intracellular	M3K5H8	Uncharacterized protein OS=Candida maltosa (strain Xu316) OX=1245528 GN=G210_4963 PE=4 SV=1	0.113327	0.743301
Intracellular	M3K5I5	Uncharacterized protein OS=Candida maltosa (strain Xu316) OX=1245528 GN=G210_4957 PE=3 SV=1	0.0614469	0.746921
Intracellular	M3K5I8	Ribosomal protein L19 OS=Candida maltosa (strain Xu316) OX=1245528 GN=G210_2539 PE=3 SV=1	0.17325	0.831585
Intracellular	M3K5K1	Serine/threonine-protein phosphatase OS=Candida maltosa (strain Xu316) OX=1245528 GN=G210_4936 PE=3 SV=1	-0.0670339	0.877467
Intracellular	M3K5K2	Pyrophosphate phospho-hydrolase OS=Candida maltosa (strain Xu316) OX=1245528 GN=G210_2359 PE=3 SV=1	0.0962377	0.891864
Intracellular	M3K5L4	Uncharacterized protein OS=Candida maltosa (strain Xu316) OX=1245528 GN=G210_2306 PE=4 SV=1	0.243628	0.733357
Intracellular	M3K5M7	Flavin_Reduct domain-containing protein OS=Candida maltosa (strain Xu316) OX=1245528 GN=G210_2211 PE=4 SV=1	-0.0699991	0.9339
Intracellular	M3K5P7	Phosphotransferase OS=Candida maltosa (strain Xu316) OX=1245528 GN=G210_4900 PE=3 SV=1	-0.0251436	0.983509
Intracellular	M3K5R4	Uncharacterized protein OS=Candida maltosa (strain Xu316) OX=1245528 GN=G210_4879 PE=4 SV=1	0.803104	0.412471
Intracellular	M3K5R6	Cytochrome c oxidase subunit OS=Candida maltosa (strain Xu316) OX=1245528 GN=G210_4884 PE=3 SV=1	-0.0632485	0.872324
Intracellular	M3K5R9	Uncharacterized protein OS=Candida maltosa (strain Xu316) OX=1245528 GN=G210_2142 PE=3 SV=1	-0.407715	0.693772
Intracellular	M3K5U8	Aminomethyltransferase OS=Candida maltosa (strain Xu316) OX=1245528 GN=G210_4817 PE=3 SV=1	1.37101	0.427981
Intracellular	M3K5V4	Uncharacterized protein OS=Candida maltosa (strain Xu316) OX=1245528 GN=G210_2086 PE=4 SV=1	0.247055	0.83751
Intracellular	M3K5X6	Uncharacterized protein OS=Candida maltosa (strain Xu316) OX=1245528 GN=G210_1883 PE=3 SV=1	-0.136066	0.574025
Intracellular	M3K5Y1	Isocitrate dehydrogenase [NADP] OS=Candida maltosa (strain Xu316) OX=1245528 GN=G210_1871 PE=3 SV=1	0.364034	0.652072
Intracellular	M3K5Z2	Acyl-coenzyme A oxidase OS=Candida maltosa (strain Xu316) OX=1245528 GN=G210_4762 PE=3 SV=1	-0.259464	0.181788
Intracellular	M3K607	3-hydroxyisobutyrate dehydrogenase, mitochondrial, putative OS=Candida maltosa (strain Xu316) OX=1245528 GN=G210_4730 PE=4 SV=1	-0.219666	0.760385
Intracellular	M3K615	RanBD1 domain-containing protein OS=Candida maltosa (strain Xu316) OX=1245528 GN=G210_1649 PE=4 SV=1	0.146526	0.804537
Intracellular	M3K640	Uncharacterized protein (Fragment) OS=Candida maltosa (strain Xu316) OX=1245528 GN=G210_1467 PE=4 SV=1	-0.160166	0.871344
Intracellular	M3K658	GTP-binding nuclear protein (Fragment) OS=Candida maltosa (strain Xu316) OX=1245528 GN=G210_1334 PE=3 SV=1	0.250997	0.617206
Intracellular	M3K664	Protein kinase MCK1 OS=Candida maltosa (strain Xu316) OX=1245528 GN=G210_4658 PE=3 SV=1	-0.865383	0.414603
Intracellular	M3K674	Putative oxidoreductase OS=Candida maltosa (strain Xu316) OX=1245528 GN=G210_1237 PE=4 SV=1	-0.0100963	0.961744
Intracellular	M3K685	ATP-dependent permease, mitochondrial, putative OS=Candida maltosa (strain Xu316) OX=1245528 GN=G210_4657 PE=4 SV=1	-0.029076	0.966175
Intracellular	M3K687	Putative membrane-like protein OS=Candida maltosa (strain Xu316) OX=1245528 GN=G210_1085 PE=4 SV=1	-0.0188792	0.978326
Intracellular	M3K6D2	Farnesyl pyrophosphate synthetase OS=Candida maltosa (strain Xu316) OX=1245528 GN=G210_0684 PE=3 SV=1	0.101892	0.888943
Intracellular	M3K6E0	Likely COPII vesicle coat component OS=Candida maltosa (strain Xu316) OX=1245528 GN=G210_4569 PE=3 SV=1	-0.0855962	0.854765
Intracellular	M3K6G1	ATP synthase subunit 4 OS=Candida maltosa (strain Xu316) OX=1245528 GN=G210_0408 PE=3 SV=1	0.0887678	0.917367
Intracellular	M3K6G9	Chitin biosynthesis protein CHS5 OS=Candida maltosa (strain Xu316) OX=1245528 GN=G210_0413 PE=4 SV=1	-0.329264	0.641656
Intracellular	M3K6H3	Oxidored_FMN domain-containing protein OS=Candida maltosa (strain Xu316) OX=1245528 GN=G210_0418 PE=4 SV=1	0.352649	0.736332
Intracellular	M3K6H7	AAA_23 domain-containing protein OS=Candida maltosa (strain Xu316) OX=1245528 GN=G210_4528 PE=4 SV=1	0.979966	0.00925582
Intracellular	M3K6I6	Sod_Fe_C domain-containing protein (Fragment) OS=Candida maltosa (strain Xu316) OX=1245528 GN=G210_4498 PE=4 SV=1	-1.14955	0.444561
Intracellular	M3K6K6	5'-phosphoribosylglycinamide transformylase OS=Candida maltosa (strain Xu316) OX=1245528 GN=G210_0134 PE=4 SV=1	0.343353	0.561779
Intracellular	M3K6K7	Rick_17kDa_Anti domain-containing protein OS=Candida maltosa (strain Xu316) OX=1245528 GN=G210_4110 PE=4 SV=1	0.00189136	0.997989
Intracellular	M3K6L1	Methyltransf_12 domain-containing protein OS=Candida maltosa (strain Xu316) OX=1245528 GN=G210_4106 PE=4 SV=1	0.60055	0.270248
Intracellular	M3K6N2	Alanine aminotransferase, mitochondrial, putative (Glutamic-pyruvic transaminase, putative) OS=Candida maltosa (strain Xu316) OX=1245528 GN=G210_3533 PE=4 SV=1	0.41283	0.497857
Intracellular	M3K6P9	Solute carrier family 66 member 3 OS=Candida maltosa (strain Xu316) OX=1245528 GN=G210_5933 PE=4 SV=1	-0.490748	0.379966
Intracellular	M3K6Q6	Cytochrome b-c1 complex subunit Rieske, mitochondrial OS=Candida maltosa (strain Xu316) OX=1245528 GN=G210_2569 PE=3 SV=1	0.0401905	0.881117
Intracellular	M3K6S0	Peptide hydrolase OS=Candida maltosa (strain Xu316) OX=1245528 GN=G210_2358 PE=3 SV=1	-0.745055	0.287716
Intracellular	M3K6U5	Epimerase domain-containing protein OS=Candida maltosa (strain Xu316) OX=1245528 GN=G210_2195 PE=4 SV=1	0.154527	0.833548
Intracellular	M3K6V0	GTP-binding protein, putative OS=Candida maltosa (strain Xu316) OX=1245528 GN=G210_2200 PE=4 SV=1	-0.55255	0.616675
Intracellular	M3K6V7	HD domain-containing protein OS=Candida maltosa (strain Xu316) OX=1245528 GN=G210_5540 PE=4 SV=1	0.0280056	0.936361
Intracellular	M3K6W1	60s ribosomal protein [l11-b], putative OS=Candida maltosa (strain Xu316) OX=1245528 GN=G210_2147 PE=3 SV=1	-0.451854	0.0553029
Intracellular	M3K6X4	Amine oxidase OS=Candida maltosa (strain Xu316) OX=1245528 GN=G210_2141 PE=3 SV=1	0.262653	0.61316
Intracellular	M3K6Y4	Aspartate transaminase OS=Candida maltosa (strain Xu316) OX=1245528 GN=G210_2127 PE=3 SV=1	0.194373	0.821105
Intracellular	M3K701	Pyruvate kinase OS=Candida maltosa (strain Xu316) OX=1245528 GN=G210_2075 PE=3 SV=1	-1.91974	0.00802008
Intracellular	M3K707	Uncharacterized protein (Fragment) OS=Candida maltosa (strain Xu316) OX=1245528 GN=G210_4968 PE=4 SV=1	1.28362	0.449539
Intracellular	M3K720	Uncharacterized protein OS=Candida maltosa (strain Xu316) OX=1245528 GN=G210_2047 PE=3 SV=1	-1.33217	0.350705
Intracellular	M3K757	Actin cytoskeleton-regulatory complex protein PAN1 OS=Candida maltosa (strain Xu316) OX=1245528 GN=G210_4634 PE=3 SV=1	-0.105354	0.428125
Intracellular	M3K772	Epsin, putative OS=Candida maltosa (strain Xu316) OX=1245528 GN=G210_3843 PE=4 SV=1	-0.0429524	0.950316
Intracellular	M3K790	Glyoxalase/bleomycin resistance protein/dioxygenase OS=Candida maltosa (strain Xu316) OX=1245528 GN=G210_1446 PE=4 SV=1	0.289894	0.514176
Intracellular	M3K799	Enolase-phosphatase E1 OS=Candida maltosa (strain Xu316) OX=1245528 GN=UTR4 PE=3 SV=1	-0.706233	0.270964
Intracellular	M3K7B4	Uncharacterized protein OS=Candida maltosa (strain Xu316) OX=1245528 GN=G210_1249 PE=4 SV=1	0.246773	0.76933
Intracellular	M3K7C5	Protein FUN34 OS=Candida maltosa (strain Xu316) OX=1245528 GN=G210_1132 PE=3 SV=1	0.147926	0.438199
Intracellular	M3K7D0	Peptide-methionine (S)-S-oxide reductase (Fragment) OS=Candida maltosa (strain Xu316) OX=1245528 GN=G210_1256 PE=3 SV=1	0.220747	0.653551
Intracellular	M3K7D1	Alkylphosphocholine resistance protein, putative (Brefeldin-a sensitivity protein, putative) OS=Candida maltosa (strain Xu316) OX=1245528 GN=G210_1084 PE=3 SV=1	-0.136681	0.817815
Intracellular	M3K7D7	Oxidored_FMN domain-containing protein OS=Candida maltosa (strain Xu316) OX=1245528 GN=G210_1261 PE=4 SV=1	0.172215	0.636948
Intracellular	M3K7G8	Uncharacterized protein OS=Candida maltosa (strain Xu316) OX=1245528 GN=G210_0711 PE=4 SV=1	-0.423534	0.190361
Intracellular	M3K7H8	HSCB_C domain-containing protein OS=Candida maltosa (strain Xu316) OX=1245528 GN=G210_4997 PE=3 SV=1	0.866175	0.54801
Intracellular	M3K7I2	Acetyl-CoA acetyltransferase IA OS=Candida maltosa (strain Xu316) OX=1245528 GN=G210_0539 PE=3 SV=1	-0.311	0.32433
Intracellular	M3K7K2	Uncharacterized protein (Fragment) OS=Candida maltosa (strain Xu316) OX=1245528 GN=G210_0459 PE=3 SV=1	-0.146192	0.874385
Intracellular	M3K7L1	Uncharacterized protein OS=Candida maltosa (strain Xu316) OX=1245528 GN=G210_0412 PE=4 SV=1	0.134153	0.778147
Intracellular	M3K7L9	Aminotran_1_2 domain-containing protein OS=Candida maltosa (strain Xu316) OX=1245528 GN=G210_0422 PE=3 SV=1	4.4038	0.418152
Intracellular	M3K7P0	Xanthine phosphoribosyltransferase, putative OS=Candida maltosa (strain Xu316) OX=1245528 GN=G210_0244 PE=4 SV=1	-0.434294	0.510111
Intracellular	M3K7P9	Sensitive to high expression protein 9, mitochondrial OS=Candida maltosa (strain Xu316) OX=1245528 GN=G210_0138 PE=3 SV=1	0.139889	0.795969
Intracellular	M3K7Q8	Amine oxidase OS=Candida maltosa (strain Xu316) OX=1245528 GN=G210_0037 PE=3 SV=1	-0.974012	0.115545
Intracellular	M3K7V8	3-deoxy-7-phosphoheptulonate synthase (Fragment) OS=Candida maltosa (strain Xu316) OX=1245528 GN=G210_5676 PE=3 SV=1	-0.259528	0.753583
Intracellular	M3K7X5	ENTH domain-containing protein OS=Candida maltosa (strain Xu316) OX=1245528 GN=G210_5604 PE=3 SV=1	-0.225679	0.684454
Intracellular	M3K807	cAMP-dependent protein kinase regulatory subunit OS=Candida maltosa (strain Xu316) OX=1245528 GN=G210_5315 PE=3 SV=1	-0.266177	0.717785
Intracellular	M3K824	40s ribosomal protein S9-B, putative OS=Candida maltosa (strain Xu316) OX=1245528 GN=G210_4950 PE=3 SV=1	0.156456	0.886534
Intracellular	M3K836	Uncharacterized protein OS=Candida maltosa (strain Xu316) OX=1245528 GN=G210_4846 PE=4 SV=1	-0.326858	0.403232
Intracellular	M3K845	Cytochrome c oxidase polypeptide VI, mitochondrial, putative OS=Candida maltosa (strain Xu316) OX=1245528 GN=G210_4724 PE=3 SV=1	-0.46214	0.218771
Intracellular	M3K854	Heat shock protein 78, mitochondrial OS=Candida maltosa (strain Xu316) OX=1245528 GN=G210_4633 PE=3 SV=1	0.0812115	0.834284
Intracellular	M3K869	FACT complex subunit POB3 OS=Candida maltosa (strain Xu316) OX=1245528 GN=G210_3847 PE=3 SV=1	-0.818701	0.416559
Intracellular	M3K887	Uncharacterized protein OS=Candida maltosa (strain Xu316) OX=1245528 GN=G210_2739 PE=4 SV=1	0.454438	0.805482
Intracellular	M3K893	UV excision repair protein RAD23 OS=Candida maltosa (strain Xu316) OX=1245528 GN=G210_2744 PE=3 SV=1	-0.353713	0.455444
Intracellular	M3K8D1	NADPH-dependent diflavin oxidoreductase 1 OS=Candida maltosa (strain Xu316) OX=1245528 GN=TAH18 PE=3 SV=1	-0.217097	0.8657
Intracellular	M3K8E0	Uncharacterized protein OS=Candida maltosa (strain Xu316) OX=1245528 GN=G210_0974 PE=3 SV=1	0.378497	0.630444
Intracellular	M3K8E8	Allantoicase OS=Candida maltosa (strain Xu316) OX=1245528 GN=G210_5976 PE=3 SV=1	-0.0470259	0.9176
Intracellular	M3K8G7	Replication protein A subunit OS=Candida maltosa (strain Xu316) OX=1245528 GN=G210_5559 PE=3 SV=1	2.18238	0.430245
Intracellular	P05335	Acyl-coenzyme A oxidase 4 OS=Candida maltosa OX=5479 GN=POX4 PE=3 SV=3	-0.548466	0.10774
Intracellular	P07139	3-isopropylmalate dehydrogenase OS=Candida maltosa OX=5479 GN=LEU2 PE=3 SV=1	0.508541	0.616456
Intracellular	P16141	Cytochrome P450 52A4 OS=Candida maltosa OX=5479 GN=CYP52A4 PE=1 SV=4	0.197845	0.848418
Intracellular	P24458	Cytochrome P450 52A3-B OS=Candida maltosa OX=5479 GN=CYP52A3-B PE=1 SV=1	0.639692	0.504476
Intracellular	P27602	Phosphoribosylaminoimidazole-succinocarboxamide synthase OS=Candida maltosa OX=5479 GN=ADE1 PE=3 SV=2	1.06449	0.465589
Intracellular	P33192	40S ribosomal protein S13 OS=Candida maltosa OX=5479 GN=RPS13 PE=3 SV=2	-0.840036	0.326025
Intracellular	P41757	Phosphoglycerate kinase OS=Candida maltosa OX=5479 GN=PGK1 PE=3 SV=1	0.183538	0.854815
Intracellular	P50126	NADPH--cytochrome P450 reductase OS=Candida maltosa OX=5479 GN=NCP1 PE=2 SV=1	-0.284458	0.719427
Intracellular	P56092	Protein EPD1 OS=Candida maltosa OX=5479 GN=EPD1 PE=3 SV=1	-1.4023	0.248275
Intracellular	PRTC-1	PRTC-1	-0.0230701	0.897874
Intracellular	PRTC-11	PRTC-11	-0.291452	0.0634612
Intracellular	PRTC-14	PRTC-14	-0.339793	0.414557
Intracellular	PRTC-15	PRTC-15	0.869465	0.109554
Intracellular	PRTC-2	PRTC-2	0.0470862	0.711852
Intracellular	PRTC-6	PRTC-6	0.235041	0.0608144
Intracellular	PRTC-7	PRTC-7	0.0415644	0.834936
Intracellular	PRTC-8	PRTC-8	0.0192139	0.963826
Intracellular	PRTC-9	PRTC-9	-0.332724	0.463208
Intracellular	Q00468	Acyl-coenzyme A oxidase 2 OS=Candida maltosa OX=5479 GN=POX2 PE=3 SV=1	-0.470751	0.417346
Intracellular	Q12581	Cytochrome P450 52A5 OS=Candida maltosa OX=5479 GN=CYP52A5 PE=1 SV=1	-0.323052	0.030242
Intracellular	Q12587	Cytochrome P450 52C2 OS=Candida maltosa OX=5479 GN=CYP52C2 PE=2 SV=1	0.0968612	0.450511
Intracellular	Q8NJR0	Protein URE2 OS=Candida maltosa OX=5479 GN=URE2 PE=3 SV=1	-0.787553	0.51423
Intracellular	Q96WQ3	Ray38p OS=Candida maltosa OX=5479 GN=RAY38 PE=4 SV=1	0.197833	0.801199
Spent Media	E0XMK3	Alcohol dehydrogenase 1 OS=Candida maltosa OX=5479 GN=ADH1 PE=3 SV=1	-3.33951	0.0205671
Spent Media	E0XMK7	Alcohol dehydrogenase OS=Candida maltosa OX=5479 GN=ADH2A PE=3 SV=1	-0.178723	0.84939
Spent Media	M3HDB1	Aconitate hydratase, mitochondrial (Fragment) OS=Candida maltosa (strain Xu316) OX=1245528 GN=G210_5180 PE=4 SV=1	-0.135261	0.909733
Spent Media	M3HDV7	Fatty acid synthase beta subunit dehydratase (Fragment) OS=Candida maltosa (strain Xu316) OX=1245528 GN=G210_4400 PE=3 SV=1	0.186757	0.803199
Spent Media	M3HDW7	Glyceraldehyde-3-phosphate dehydrogenase OS=Candida maltosa (strain Xu316) OX=1245528 GN=G210_4380 PE=3 SV=1	-0.13119	0.898665
Spent Media	M3HE16	60S ribosomal protein L8 OS=Candida maltosa (strain Xu316) OX=1245528 GN=G210_4347 PE=3 SV=1	-0.533906	0.697709
Spent Media	M3HE63	Glutamate synthase, putative OS=Candida maltosa (strain Xu316) OX=1245528 GN=G210_4311 PE=3 SV=1	-1.44285	0.41993
Spent Media	M3HEN8	Heat shock-like protein 90 OS=Candida maltosa (strain Xu316) OX=1245528 GN=G210_4099 PE=3 SV=1	-0.500051	0.614805
Spent Media	M3HER3	Phosphoglycerate kinase OS=Candida maltosa (strain Xu316) OX=1245528 GN=G210_4069 PE=3 SV=1	-0.282287	0.819727
Spent Media	M3HET6	Glutathione peroxidase OS=Candida maltosa (strain Xu316) OX=1245528 GN=G210_4059 PE=3 SV=1	-0.00244436	0.997134
Spent Media	M3HEU0	Glutaredoxin domain-containing protein OS=Candida maltosa (strain Xu316) OX=1245528 GN=G210_4042 PE=3 SV=1	-1.36647	0.411401
Spent Media	M3HF30	Glycosidase OS=Candida maltosa (strain Xu316) OX=1245528 GN=G210_3932 PE=3 SV=1	-1.05103	0.505741
Spent Media	M3HF63	Histone H1 OS=Candida maltosa (strain Xu316) OX=1245528 GN=G210_3899 PE=3 SV=1	0.750432	0.642791
Spent Media	M3HFB9	ATP synthase f chain, mitochondrial, putative (Fragment) OS=Candida maltosa (strain Xu316) OX=1245528 GN=G210_3823 PE=4 SV=1	-0.492042	0.683738
Spent Media	M3HG39	Alpha-NAC (Fragment) OS=Candida maltosa (strain Xu316) OX=1245528 GN=G210_3548 PE=3 SV=1	-1.62837	0.209987
Spent Media	M3HG49	Plasma membrane ATPase OS=Candida maltosa (strain Xu316) OX=1245528 GN=G210_3537 PE=3 SV=1	-0.420446	0.732441
Spent Media	M3HGS7	Likely translation elongation factor EF-1gamma (Fragment) OS=Candida maltosa (strain Xu316) OX=1245528 GN=G210_3275 PE=4 SV=1	1.24317	0.409358
Spent Media	M3HH45	Peptidase C50 domain-containing protein (Fragment) OS=Candida maltosa (strain Xu316) OX=1245528 GN=G210_3147 PE=4 SV=1	0.01153	0.992774
Spent Media	M3HH96	Phenylalanine--tRNA ligase OS=Candida maltosa (strain Xu316) OX=1245528 GN=G210_3062 PE=3 SV=1	0.510391	0.681167
Spent Media	M3HHE5	60S ribosomal protein L6 OS=Candida maltosa (strain Xu316) OX=1245528 GN=G210_3024 PE=3 SV=1	0.303962	0.833257
Spent Media	M3HHW5	Porin/voltage-dependent anion-selective channel protein (Fragment) OS=Candida maltosa (strain Xu316) OX=1245528 GN=G210_2822 PE=4 SV=1	-0.505699	0.674259
Spent Media	M3HHX9	Histone H3.3 (Fragment) OS=Candida maltosa (strain Xu316) OX=1245528 GN=G210_2810 PE=3 SV=1	-3.36787	0.082747
Spent Media	M3HID4	Calmodulin (Fragment) OS=Candida maltosa (strain Xu316) OX=1245528 GN=G210_2640 PE=3 SV=1	-0.665536	0.652287
Spent Media	M3HIF8	Ribosomal protein, large subunit, putative OS=Candida maltosa (strain Xu316) OX=1245528 GN=G210_2612 PE=3 SV=1	-0.965175	0.518125
Spent Media	M3HJE3	ATP synthase subunit beta OS=Candida maltosa (strain Xu316) OX=1245528 GN=G210_2169 PE=3 SV=1	0.486153	0.649615
Spent Media	M3HKE3	60S ribosomal protein L7, putative OS=Candida maltosa (strain Xu316) OX=1245528 GN=G210_1681 PE=3 SV=1	-0.862508	0.413906
Spent Media	M3HKQ3	Protein component of the small (40S) ribosomal subunit OS=Candida maltosa (strain Xu316) OX=1245528 GN=G210_1560 PE=3 SV=1	-2.94373	0.219988
Spent Media	M3HLS8	Superoxide dismutase OS=Candida maltosa (strain Xu316) OX=1245528 GN=G210_1036 PE=4 SV=1	-0.402836	0.77558
Spent Media	M3HM14	Succinate-CoA ligase subunit beta (Fragment) OS=Candida maltosa (strain Xu316) OX=1245528 GN=G210_0941 PE=3 SV=1	-0.454411	0.474094
Spent Media	M3HMM6	Transaldolase OS=Candida maltosa (strain Xu316) OX=1245528 GN=G210_0694 PE=3 SV=1	-0.59456	0.615653
Spent Media	M3HNF8	37 kDa cell surface protein OS=Candida maltosa (strain Xu316) OX=1245528 GN=G210_0326 PE=4 SV=1	0.52221	0.7016
Spent Media	M3HP98	Pyridoxal reductase, putative OS=Candida maltosa (strain Xu316) OX=1245528 GN=G210_5951 PE=4 SV=1	-1.11669	0.532107
Spent Media	M3HPE0	Cytochrome c OS=Candida maltosa (strain Xu316) OX=1245528 GN=G210_5898 PE=3 SV=1	-4.32225	0.166144
Spent Media	M3HPK4	Malate dehydrogenase OS=Candida maltosa (strain Xu316) OX=1245528 GN=G210_5825 PE=3 SV=1	0.287843	0.813704
Spent Media	M3HPM9	Homeobox leucine-zipper protein OS=Candida maltosa (strain Xu316) OX=1245528 GN=G210_5795 PE=4 SV=1	-0.837147	0.584239
Spent Media	M3HPR3	Tryptophanyl-tRNA synthetase OS=Candida maltosa (strain Xu316) OX=1245528 GN=G210_5752 PE=3 SV=1	-0.62389	0.688594
Spent Media	M3HQ61	Malate synthase OS=Candida maltosa (strain Xu316) OX=1245528 GN=G210_5601 PE=3 SV=1	-0.083157	0.950648
Spent Media	M3HQP4	Phosphopyruvate hydratase OS=Candida maltosa (strain Xu316) OX=1245528 GN=G210_5347 PE=3 SV=1	-0.656108	0.532201
Spent Media	M3HQT6	60S ribosomal protein L9-B OS=Candida maltosa (strain Xu316) OX=1245528 GN=G210_5292 PE=3 SV=1	-1.7244	0.351662
Spent Media	M3HQV2	Glycosidase OS=Candida maltosa (strain Xu316) OX=1245528 GN=G210_5279 PE=3 SV=1	-0.280824	0.823448
Spent Media	M3HQX3	Ribosomal protein, small subunit, putative OS=Candida maltosa (strain Xu316) OX=1245528 GN=G210_5166 PE=4 SV=1	-1.08823	0.489467
Spent Media	M3HRU3	NADH-cytochrome b5 reductase 2 (Fragment) OS=Candida maltosa (strain Xu316) OX=1245528 GN=G210_4697 PE=3 SV=1	0.0322398	0.970648
Spent Media	M3HSH6	Phosphoribosylaminoimidazole carboxylase OS=Candida maltosa (strain Xu316) OX=1245528 GN=G210_2541 PE=3 SV=1	0.415894	0.463173
Spent Media	M3HSM7	Sphingolipid long chain base-responsive protein PIL1 (Fragment) OS=Candida maltosa (strain Xu316) OX=1245528 GN=G210_2190 PE=4 SV=1	-0.605238	0.611108
Spent Media	M3HSR6	Ribosomal protein, large subunit, putative OS=Candida maltosa (strain Xu316) OX=1245528 GN=G210_2078 PE=3 SV=1	-0.635405	0.641044
Spent Media	M3HT75	Large ribosomal subunit protein, putative OS=Candida maltosa (strain Xu316) OX=1245528 GN=G210_0676 PE=3 SV=1	-0.877554	0.578549
Spent Media	M3HTG2	Phosphoglycerate mutase OS=Candida maltosa (strain Xu316) OX=1245528 GN=G210_5943 PE=3 SV=1	-1.03212	0.509964
Spent Media	M3HTN6	40S ribosomal protein S26 OS=Candida maltosa (strain Xu316) OX=1245528 GN=G210_5477 PE=3 SV=1	-1.83937	0.255164
Spent Media	M3HU21	Superoxide dismutase OS=Candida maltosa (strain Xu316) OX=1245528 GN=G210_5979 PE=4 SV=1	0.36779	0.716542
Spent Media	M3IG30	3-ketoacyl-CoA thiolase A (Fragment) OS=Candida maltosa (strain Xu316) OX=1245528 GN=G210_5217 PE=3 SV=1	-0.436468	0.716562
Spent Media	M3IHQ2	Ribosomal protein, large subunit, putative OS=Candida maltosa (strain Xu316) OX=1245528 GN=G210_3936 PE=3 SV=1	-0.360898	0.569885
Spent Media	M3IHV4	60S ribosomal protein L5 OS=Candida maltosa (strain Xu316) OX=1245528 GN=G210_3877 PE=3 SV=1	-0.909557	0.428753
Spent Media	M3II33	1,3-beta-glucanosyltransferase OS=Candida maltosa (strain Xu316) OX=1245528 GN=G210_3778 PE=3 SV=1	-0.618286	0.687908
Spent Media	M3IIF8	Actin OS=Candida maltosa (strain Xu316) OX=1245528 GN=G210_3636 PE=3 SV=1	-0.563684	0.590548
Spent Media	M3IIG2	Cytochrome b5 heme-binding domain-containing protein OS=Candida maltosa (strain Xu316) OX=1245528 GN=G210_3641 PE=4 SV=1	-2.58338	0.145449
Spent Media	M3IJF7	Threonine synthase OS=Candida maltosa (strain Xu316) OX=1245528 GN=G210_3241 PE=3 SV=1	-0.658171	0.61646
Spent Media	M3IJS3	Superoxide dismutase OS=Candida maltosa (strain Xu316) OX=1245528 GN=G210_3133 PE=3 SV=1	-0.790739	0.525004
Spent Media	M3IJT0	Putative peroxisomal lipid carrier OS=Candida maltosa (strain Xu316) OX=1245528 GN=G210_3122 PE=4 SV=1	-0.519365	0.630464
Spent Media	M3IK33	NADH dehydrogenase [ubiquinone] iron-sulfur protein 4, mitochondrial OS=Candida maltosa (strain Xu316) OX=1245528 GN=G210_2960 PE=3 SV=1	-1.66793	0.219508
Spent Media	M3IKD5	14-3-3-like protein OS=Candida maltosa (strain Xu316) OX=1245528 GN=G210_2859 PE=3 SV=1	-0.383373	0.711892
Spent Media	M3IKE3	FAS1 domain-containing protein OS=Candida maltosa (strain Xu316) OX=1245528 GN=G210_2848 PE=4 SV=1	-0.459332	0.635586
Spent Media	M3IKK6	Oxidoreductase, short-chain dehydrogenase/reductase family, putative OS=Candida maltosa (strain Xu316) OX=1245528 GN=G210_2798 PE=4 SV=1	0.243786	0.835254
Spent Media	M3ILH1	Heat shock protein OS=Candida maltosa (strain Xu316) OX=1245528 GN=G210_2481 PE=3 SV=1	-0.385828	0.748729
Spent Media	M3ILK9	Ribosomal protein of the small subunit, putative OS=Candida maltosa (strain Xu316) OX=1245528 GN=G210_2421 PE=3 SV=1	0.0193212	0.964602
Spent Media	M3ILV5	Alpha-1,4 glucan phosphorylase (Fragment) OS=Candida maltosa (strain Xu316) OX=1245528 GN=G210_2307 PE=3 SV=1	-0.379204	0.718051
Spent Media	M3ILW0	60S acidic ribosomal protein P0 (Fragment) OS=Candida maltosa (strain Xu316) OX=1245528 GN=G210_2312 PE=3 SV=1	0.0666596	0.947068
Spent Media	M3IM67	O-acetylhomoserine o-acetylserine sulphydrylase, putative OS=Candida maltosa (strain Xu316) OX=1245528 GN=G210_2175 PE=3 SV=1	0.0738621	0.950154
Spent Media	M3IMJ4	Mitochondrial import inner membrane translocase subunit, putative OS=Candida maltosa (strain Xu316) OX=1245528 GN=G210_2021 PE=3 SV=1	-0.48666	0.666987
Spent Media	M3IMU0	Polysome-associated RNA binding protein, putative OS=Candida maltosa (strain Xu316) OX=1245528 GN=G210_1891 PE=4 SV=1	-2.08459	0.249695
Spent Media	M3IN39	Heat shock protein Hsp88 OS=Candida maltosa (strain Xu316) OX=1245528 GN=G210_1718 PE=4 SV=1	-0.743542	0.437576
Spent Media	M3INH9	Translation elongation factor 3 (EF-3), putative OS=Candida maltosa (strain Xu316) OX=1245528 GN=G210_1549 PE=3 SV=1	-0.806932	0.461664
Spent Media	M3INK4	Heat shock protein, putative (Glucose and lipid-regulated protein, putative) OS=Candida maltosa (strain Xu316) OX=1245528 GN=G210_1522 PE=4 SV=1	0.655726	0.726392
Spent Media	M3IP14	Heat shock protein SSB1 OS=Candida maltosa (strain Xu316) OX=1245528 GN=G210_1343 PE=3 SV=1	-0.530211	0.583715
Spent Media	M3IP18	Ribosomal protein, small subunit, putative OS=Candida maltosa (strain Xu316) OX=1245528 GN=G210_1348 PE=3 SV=1	-0.556929	0.633533
Spent Media	M3IPB2	40S ribosomal protein S6 OS=Candida maltosa (strain Xu316) OX=1245528 GN=G210_1172 PE=3 SV=1	-0.260526	0.787193
Spent Media	M3IPE1	60S ribosomal protein L20 OS=Candida maltosa (strain Xu316) OX=1245528 GN=G210_1146 PE=3 SV=1	-0.372662	0.731687
Spent Media	M3IPE2	Fructose-bisphosphate aldolase (Fragment) OS=Candida maltosa (strain Xu316) OX=1245528 GN=G210_1133 PE=3 SV=1	-0.374145	0.815167
Spent Media	M3IPH6	Carnitine O-acetyltransferase, mitochondrial OS=Candida maltosa (strain Xu316) OX=1245528 GN=G210_1072 PE=3 SV=1	-0.743265	0.556918
Spent Media	M3IPS6	Sporulation protein SPS19 OS=Candida maltosa (strain Xu316) OX=1245528 GN=G210_0967 PE=4 SV=1	-0.795551	0.533039
Spent Media	M3IQQ3	Heat shock protein 60, mitochondrial OS=Candida maltosa (strain Xu316) OX=1245528 GN=G210_0532 PE=3 SV=1	-0.784735	0.496887
Spent Media	M3IR49	SANT domain-containing protein OS=Candida maltosa (strain Xu316) OX=1245528 GN=G210_0351 PE=4 SV=1	-0.358311	0.65773
Spent Media	M3IR66	5-methyltetrahydropteroyltriglutamate--homocysteine S-methyltransferase OS=Candida maltosa (strain Xu316) OX=1245528 GN=G210_0315 PE=3 SV=1	-0.125868	0.925847
Spent Media	M3IRQ5	Thioredoxin OS=Candida maltosa (strain Xu316) OX=1245528 GN=G210_0108 PE=3 SV=1	-0.782636	0.565473
Spent Media	M3IRR0	Inositol-3-phosphate synthase (Fragment) OS=Candida maltosa (strain Xu316) OX=1245528 GN=G210_0090 PE=3 SV=1	-0.0470765	0.968925
Spent Media	M3IRX7	Inorganic phosphate transporter PHO88 OS=Candida maltosa (strain Xu316) OX=1245528 GN=G210_0003 PE=4 SV=1	-0.896108	0.561046
Spent Media	M3ISF4	Endocytic protein, putative OS=Candida maltosa (strain Xu316) OX=1245528 GN=G210_5730 PE=4 SV=1	-2.51259	0.140236
Spent Media	M3IT53	60S ribosomal protein L2 OS=Candida maltosa (strain Xu316) OX=1245528 GN=G210_5404 PE=4 SV=1	0.0879675	0.932096
Spent Media	M3IT66	Glucose-6-phosphate 1-dehydrogenase (Fragment) OS=Candida maltosa (strain Xu316) OX=1245528 GN=G210_5386 PE=3 SV=1	-0.538936	0.51145
Spent Media	M3ITQ6	10 kDa heat shock protein, mitochondrial OS=Candida maltosa (strain Xu316) OX=1245528 GN=G210_5024 PE=3 SV=1	-0.371831	0.656797
Spent Media	M3ITY4	40S ribosomal protein S27 OS=Candida maltosa (strain Xu316) OX=1245528 GN=G210_4938 PE=3 SV=1	-0.817322	0.445098
Spent Media	M3IVT9	White colony protein WHS11 OS=Candida maltosa (strain Xu316) OX=1245528 GN=G210_1201 PE=4 SV=1	0.385114	0.790919
Spent Media	M3IW53	Isocitrate dehydrogenase [NAD] subunit, mitochondrial OS=Candida maltosa (strain Xu316) OX=1245528 GN=G210_0135 PE=3 SV=1	-0.717839	0.642946
Spent Media	M3IWE3	Cytochrome c oxidase polypeptide IV, mitochondrial, putative OS=Candida maltosa (strain Xu316) OX=1245528 GN=G210_5476 PE=4 SV=1	-0.800589	0.611952
Spent Media	M3J010	3-ketoacyl-CoA thiolase B (Fragment) OS=Candida maltosa (strain Xu316) OX=1245528 GN=G210_5218 PE=3 SV=1	0.0034818	0.997453
Spent Media	M3J0J0	Candidapepsin OS=Candida maltosa (strain Xu316) OX=1245528 GN=G210_4447 PE=3 SV=1	-1.64544	0.222028
Spent Media	M3J119	Peroxisomal catalase (Fragment) OS=Candida maltosa (strain Xu316) OX=1245528 GN=G210_4275 PE=3 SV=1	-1.24895	0.439249
Spent Media	M3J2F5	Translation elongation factor 1-gamma, putative (Fragment) OS=Candida maltosa (strain Xu316) OX=1245528 GN=G210_3728 PE=3 SV=1	0.896207	0.47499
Spent Media	M3J322	ADP/ATP translocase OS=Candida maltosa (strain Xu316) OX=1245528 GN=G210_3463 PE=3 SV=1	-0.160429	0.918401
Spent Media	M3J3S9	Adenosylhomocysteinase OS=Candida maltosa (strain Xu316) OX=1245528 GN=G210_3190 PE=3 SV=1	-0.581624	0.722261
Spent Media	M3J3Y3	RNA helicase (Fragment) OS=Candida maltosa (strain Xu316) OX=1245528 GN=G210_3113 PE=3 SV=1	1.33646	0.502688
Spent Media	M3J400	60S ribosomal protein L10 OS=Candida maltosa (strain Xu316) OX=1245528 GN=G210_3083 PE=4 SV=1	-1.14096	0.285092
Spent Media	M3J4D4	3-hydroxyisobutyryl-CoA hydrolase, mitochondrial OS=Candida maltosa (strain Xu316) OX=1245528 GN=G210_2872 PE=3 SV=1	0.0357281	0.972839
Spent Media	M3J4D7	Polyadenylate-binding protein OS=Candida maltosa (strain Xu316) OX=1245528 GN=G210_2867 PE=3 SV=1	-1.27757	0.262348
Spent Media	M3J4I8	Heat shock protein SSA2 (Fragment) OS=Candida maltosa (strain Xu316) OX=1245528 GN=G210_2806 PE=4 SV=1	-1.29616	0.28231
Spent Media	M3J4M0	ATP synthase subunit alpha OS=Candida maltosa (strain Xu316) OX=1245528 GN=G210_2773 PE=3 SV=1	-0.122486	0.907817
Spent Media	M3J4M9	Ribosomal biogenesis protein, putative OS=Candida maltosa (strain Xu316) OX=1245528 GN=G210_2765 PE=4 SV=1	-1.1581	0.344462
Spent Media	M3J5J0	NADH-ubiquinone oxidoreductase subunit, putative OS=Candida maltosa (strain Xu316) OX=1245528 GN=G210_2366 PE=3 SV=1	0.188123	0.882644
Spent Media	M3J5M8	60S ribosomal (Large subunit) protein, mitochondrial, putative OS=Candida maltosa (strain Xu316) OX=1245528 GN=G210_2309 PE=3 SV=1	-0.504898	0.621407
Spent Media	M3J6K9	Acetyltransferase component of pyruvate dehydrogenase complex OS=Candida maltosa (strain Xu316) OX=1245528 GN=G210_1914 PE=3 SV=1	-0.751596	0.618769
Spent Media	M3J719	1,3-beta-glucanosyltransferase OS=Candida maltosa (strain Xu316) OX=1245528 GN=G210_1666 PE=3 SV=1	-1.20776	0.255744
Spent Media	M3J834	Phospholipid-transporting ATPase (Fragment) OS=Candida maltosa (strain Xu316) OX=1245528 GN=G210_1205 PE=3 SV=1	-1.75378	0.302668
Spent Media	M3J8C0	Malate dehydrogenase OS=Candida maltosa (strain Xu316) OX=1245528 GN=G210_1092 PE=3 SV=1	0.31866	0.794785
Spent Media	M3J8R7	GTP-binding protein RHO1 (Fragment) OS=Candida maltosa (strain Xu316) OX=1245528 GN=G210_0933 PE=4 SV=1	-1.32571	0.464701
Spent Media	M3J979	Citrate synthase OS=Candida maltosa (strain Xu316) OX=1245528 GN=G210_0738 PE=3 SV=1	-0.639828	0.562333
Spent Media	M3J989	Ribosomal protein L15 (Fragment) OS=Candida maltosa (strain Xu316) OX=1245528 GN=G210_0730 PE=3 SV=1	-0.69688	0.562068
Spent Media	M3J9H6	Ribosomal protein, small subunit, putative OS=Candida maltosa (strain Xu316) OX=1245528 GN=G210_0618 PE=3 SV=1	-0.00871119	0.993093
Spent Media	M3JAB1	Mannose-1-phosphate guanyltransferase OS=Candida maltosa (strain Xu316) OX=1245528 GN=G210_0287 PE=4 SV=1	1.475	0.189153
Spent Media	M3JAR6	Long-chain-fatty-acid--CoA ligase 1 (Fragment) OS=Candida maltosa (strain Xu316) OX=1245528 GN=G210_0081 PE=4 SV=1	1.12778	0.502368
Spent Media	M3JBV4	Mitochondrial phosphate carrier protein (Fragment) OS=Candida maltosa (strain Xu316) OX=1245528 GN=G210_5584 PE=3 SV=1	0.401277	0.744476
Spent Media	M3JCB9	Transketolase OS=Candida maltosa (strain Xu316) OX=1245528 GN=G210_5348 PE=3 SV=1	-1.52704	0.282839
Spent Media	M3JDI9	Adenosine kinase OS=Candida maltosa (strain Xu316) OX=1245528 GN=G210_4712 PE=3 SV=1	-0.850383	0.497617
Spent Media	M3JDN2	ATP synthase catalytic sector F1 epsilon subunit OS=Candida maltosa (strain Xu316) OX=1245528 GN=G210_4641 PE=3 SV=1	-0.36351	0.765164
Spent Media	M3JDR4	Eukaryotic translation initiation factor 5A OS=Candida maltosa (strain Xu316) OX=1245528 GN=G210_4617 PE=3 SV=1	-0.97015	0.319251
Spent Media	M3JEP4	Peptide-n4-(N-acetyl-beta-d-glucosaminyl) asparaginase amidase n, putative OS=Candida maltosa (strain Xu316) OX=1245528 GN=G210_1708 PE=4 SV=1	-3.94664	0.283534
Spent Media	M3JEU3	Putative oxidoreductase OS=Candida maltosa (strain Xu316) OX=1245528 GN=G210_1318 PE=4 SV=1	-2.00682	0.365626
Spent Media	M3JF59	Aldehyde dehydrogenase, mitochondrial, putative OS=Candida maltosa (strain Xu316) OX=1245528 GN=G210_0255 PE=3 SV=1	-0.696613	0.548741
Spent Media	M3JF75	Elongation factor 2 (Fragment) OS=Candida maltosa (strain Xu316) OX=1245528 GN=G210_0070 PE=3 SV=1	-0.563834	0.629149
Spent Media	M3JFH1	Endoplasmic reticulum chaperone BiP OS=Candida maltosa (strain Xu316) OX=1245528 GN=G210_5314 PE=3 SV=1	-0.27161	0.778109
Spent Media	M3JR05	Elongation factor 1-alpha (Fragment) OS=Candida maltosa (strain Xu316) OX=1245528 GN=G210_5223 PE=3 SV=1	-0.118903	0.907196
Spent Media	M3JR51	Aconitate hydratase, mitochondrial (Fragment) OS=Candida maltosa (strain Xu316) OX=1245528 GN=G210_5146 PE=4 SV=1	-2.60173	0.0608146
Spent Media	M3JR70	40S ribosomal protein S4 (Fragment) OS=Candida maltosa (strain Xu316) OX=1245528 GN=G210_5115 PE=3 SV=1	-0.36238	0.711193
Spent Media	M3JRK0	Fatty acid synthase beta subunit dehydratase (Fragment) OS=Candida maltosa (strain Xu316) OX=1245528 GN=G210_4401 PE=4 SV=1	-0.630042	0.730317
Spent Media	M3JRN6	Enoyl-CoA hydratase/isomerase, putative OS=Candida maltosa (strain Xu316) OX=1245528 GN=G210_4371 PE=4 SV=1	-0.544643	0.600765
Spent Media	M3JRW9	60S ribosomal protein L34, putative OS=Candida maltosa (strain Xu316) OX=1245528 GN=G210_4283 PE=3 SV=1	-0.370882	0.726161
Spent Media	M3JSH2	Acetohydroxy-acid reductoisomerase OS=Candida maltosa (strain Xu316) OX=1245528 GN=G210_4045 PE=3 SV=1	-0.34494	0.790797
Spent Media	M3JSH8	Peroxisomal catalase (Fragment) OS=Candida maltosa (strain Xu316) OX=1245528 GN=G210_5208 PE=4 SV=1	-0.0314002	0.980245
Spent Media	M3JSR6	Ribosomal protein, large subunit, putative OS=Candida maltosa (strain Xu316) OX=1245528 GN=G210_3935 PE=3 SV=1	-0.626066	0.677618
Spent Media	M3JSS3	40S ribosomal protein S24 OS=Candida maltosa (strain Xu316) OX=1245528 GN=G210_4515 PE=3 SV=1	0.0206354	0.985407
Spent Media	M3JSZ8	Phosphoenolpyruvate carboxykinase (ATP) OS=Candida maltosa (strain Xu316) OX=1245528 GN=G210_3819 PE=3 SV=1	-0.87612	0.555322
Spent Media	M3JT68	40S ribosomal protein S14 OS=Candida maltosa (strain Xu316) OX=1245528 GN=G210_4319 PE=3 SV=1	-1.35662	0.42313
Spent Media	M3JT75	40S ribosomal protein S23 OS=Candida maltosa (strain Xu316) OX=1245528 GN=G210_4308 PE=3 SV=1	-3.44199	0.160044
Spent Media	M3JT76	60s ribosomal protein l14, putative OS=Candida maltosa (strain Xu316) OX=1245528 GN=G210_3702 PE=3 SV=1	-0.719561	0.366157
Spent Media	M3JTE3	Heat shock protein SSA3 OS=Candida maltosa (strain Xu316) OX=1245528 GN=G210_3657 PE=4 SV=1	-0.616316	0.667372
Spent Media	M3JTG2	CDC48 ATPase, putative OS=Candida maltosa (strain Xu316) OX=1245528 GN=G210_4178 PE=4 SV=1	-1.5028	0.401886
Spent Media	M3JTH9	40S ribosomal protein S7 OS=Candida maltosa (strain Xu316) OX=1245528 GN=G210_3612 PE=3 SV=1	0.304994	0.827834
Spent Media	M3JTI3	Oleate-induced peroxisomal protein POX18 OS=Candida maltosa (strain Xu316) OX=1245528 GN=G210_3605 PE=4 SV=1	0.15882	0.881342
Spent Media	M3JTM3	Subunit of SAGA complex, putative (Fragment) OS=Candida maltosa (strain Xu316) OX=1245528 GN=G210_4090 PE=4 SV=1	0.550729	0.645035
Spent Media	M3JTP4	D-3-hydroxyacyl-CoA dehydrogenase OS=Candida maltosa (strain Xu316) OX=1245528 GN=G210_3542 PE=4 SV=1	-0.274968	0.820168
Spent Media	M3JTV5	Nucleolar protein 58 OS=Candida maltosa (strain Xu316) OX=1245528 GN=G210_4006 PE=3 SV=1	-0.00778968	0.992228
Spent Media	M3JTW7	Zinc finger protein, putative OS=Candida maltosa (strain Xu316) OX=1245528 GN=G210_3429 PE=4 SV=1	-1.87698	0.354844
Spent Media	M3JU36	Methylmalonate-semialdehyde dehydrogenase (CoA acylating) OS=Candida maltosa (strain Xu316) OX=1245528 GN=G210_3910 PE=4 SV=1	0.558608	0.670372
Spent Media	M3JU61	Peptidyl-prolyl cis-trans isomerase OS=Candida maltosa (strain Xu316) OX=1245528 GN=G210_3886 PE=3 SV=1	-1.13358	0.343057
Spent Media	M3JUA0	Reticulon-like protein OS=Candida maltosa (strain Xu316) OX=1245528 GN=G210_3833 PE=4 SV=1	-2.16744	0.350741
Spent Media	M3JUF0	60S ribosomal protein L16-A OS=Candida maltosa (strain Xu316) OX=1245528 GN=G210_3775 PE=3 SV=1	-0.723094	0.590729
Spent Media	M3JUM2	Opaque-phase-specific protein OP4 (Fragment) OS=Candida maltosa (strain Xu316) OX=1245528 GN=G210_3699 PE=4 SV=1	4.94277	0.369643
Spent Media	M3JUQ8	S5 DRBM domain-containing protein OS=Candida maltosa (strain Xu316) OX=1245528 GN=G210_3116 PE=3 SV=1	-1.31138	0.33598
Spent Media	M3JUS0	Heat shock protein SSA1 (Fragment) OS=Candida maltosa (strain Xu316) OX=1245528 GN=G210_3658 PE=4 SV=1	0.0368592	0.979143
Spent Media	M3JUT7	Phosphomannomutase OS=Candida maltosa (strain Xu316) OX=1245528 GN=G210_3085 PE=3 SV=1	1.03875	0.469207
Spent Media	M3JUX0	60S ribosomal protein L13 OS=Candida maltosa (strain Xu316) OX=1245528 GN=G210_3032 PE=3 SV=1	-0.443835	0.712631
Spent Media	M3JUX1	NADPH-dependent 1-acyldihydroxyacetone phosphate reductase OS=Candida maltosa (strain Xu316) OX=1245528 GN=G210_3592 PE=4 SV=1	-0.037837	0.977297
Spent Media	M3JVL4	Isocitrate lyase OS=Candida maltosa (strain Xu316) OX=1245528 GN=G210_2778 PE=3 SV=1	-0.341143	0.74854
Spent Media	M3JVR0	Putative ubiquinol cyt-c reductase core protein 2 OS=Candida maltosa (strain Xu316) OX=1245528 GN=G210_3286 PE=4 SV=1	0.185134	0.914489
Spent Media	M3JVT1	Ribosomal protein of the small subunit, putative OS=Candida maltosa (strain Xu316) OX=1245528 GN=G210_3257 PE=3 SV=1	-0.649163	0.545287
Spent Media	M3JW15	Ddr48p OS=Candida maltosa (strain Xu316) OX=1245528 GN=G210_2622 PE=4 SV=1	-0.732161	0.608553
Spent Media	M3JW42	Aldehyde dehydrogenase OS=Candida maltosa (strain Xu316) OX=1245528 GN=G210_3153 PE=3 SV=1	-0.652215	0.588427
Spent Media	M3JW60	40S ribosomal protein S21 OS=Candida maltosa (strain Xu316) OX=1245528 GN=G210_3115 PE=3 SV=1	-1.23015	0.318944
Spent Media	M3JW79	60S ribosomal protein L26, putative OS=Candida maltosa (strain Xu316) OX=1245528 GN=G210_3095 PE=3 SV=1	-0.0602935	0.956979
Spent Media	M3JW82	SBDS domain-containing protein OS=Candida maltosa (strain Xu316) OX=1245528 GN=G210_2500 PE=4 SV=1	-5.39112	0.235119
Spent Media	M3JW83	Peroxisomal 2,4-dienoyl-coA reductase, putative OS=Candida maltosa (strain Xu316) OX=1245528 GN=G210_3100 PE=4 SV=1	-0.578578	0.630544
Spent Media	M3JW96	Flavodoxin-like reductase, putative OS=Candida maltosa (strain Xu316) OX=1245528 GN=G210_2475 PE=3 SV=1	-1.38864	0.200569
Spent Media	M3JWC2	40S ribosomal protein S16 OS=Candida maltosa (strain Xu316) OX=1245528 GN=G210_3031 PE=3 SV=1	-0.073019	0.959871
Spent Media	M3JWD1	40S ribosomal protein S1 OS=Candida maltosa (strain Xu316) OX=1245528 GN=RPS1 PE=3 SV=1	-0.0405188	0.976904
Spent Media	M3JWI8	WD repeat protein OS=Candida maltosa (strain Xu316) OX=1245528 GN=G210_2375 PE=4 SV=1	0.0770854	0.952581
Spent Media	M3JWJ4	Putative long chain fatty acyl-CoA synthetase OS=Candida maltosa (strain Xu316) OX=1245528 GN=G210_2380 PE=4 SV=1	-1.0154	0.426825
Spent Media	M3JWU3	GPI-anchored extracellular protein, putative OS=Candida maltosa (strain Xu316) OX=1245528 GN=G210_2855 PE=3 SV=1	-0.391761	0.796865
Spent Media	M3JWY7	Acetyl-coenzyme A synthetase (Fragment) OS=Candida maltosa (strain Xu316) OX=1245528 GN=G210_2807 PE=3 SV=1	-0.318434	0.744134
Spent Media	M3JX00	Ubiquitin fusion protein, putative OS=Candida maltosa (strain Xu316) OX=1245528 GN=G210_2223 PE=3 SV=1	-0.391057	0.778826
Spent Media	M3JX87	Putative cell surface antigen OS=Candida maltosa (strain Xu316) OX=1245528 GN=G210_2105 PE=4 SV=1	-1.03522	0.449815
Spent Media	M3JX95	Pyruvate decarboxylase, putative OS=Candida maltosa (strain Xu316) OX=1245528 GN=G210_2688 PE=3 SV=1	-1.79745	0.0907026
Spent Media	M3JXE5	Glutamate dehydrogenase OS=Candida maltosa (strain Xu316) OX=1245528 GN=G210_2654 PE=3 SV=1	0.153558	0.914538
Spent Media	M3JXG2	Cerevisin OS=Candida maltosa (strain Xu316) OX=1245528 GN=G210_1981 PE=3 SV=1	-0.772528	0.568372
Spent Media	M3JXT7	Succinate dehydrogenase [ubiquinone] flavoprotein subunit, mitochondrial OS=Candida maltosa (strain Xu316) OX=1245528 GN=G210_1764 PE=3 SV=1	-2.0923	0.0636139
Spent Media	M3JXV0	AMP-binding domain-containing protein OS=Candida maltosa (strain Xu316) OX=1245528 GN=G210_2445 PE=4 SV=1	-0.363754	0.738399
Spent Media	M3JXV4	3-oxoacyl-[acyl-carrier-protein] reductase (Fragment) OS=Candida maltosa (strain Xu316) OX=1245528 GN=G210_2436 PE=3 SV=1	-3.6868	0.19894
Spent Media	M3JY84	CFEM domain-containing protein OS=Candida maltosa (strain Xu316) OX=1245528 GN=G210_2297 PE=4 SV=1	-0.314114	0.744121
Spent Media	M3JYH6	Nucleoside diphosphate kinase OS=Candida maltosa (strain Xu316) OX=1245528 GN=G210_1480 PE=3 SV=1	-1.29249	0.401854
Spent Media	M3JYN7	Likely cell surface antigen (Fragment) OS=Candida maltosa (strain Xu316) OX=1245528 GN=G210_2104 PE=4 SV=1	0.90631	0.663426
Spent Media	M3JYQ1	Carboxypeptidase OS=Candida maltosa (strain Xu316) OX=1245528 GN=G210_2052 PE=3 SV=1	0.689252	0.6665
Spent Media	M3JZ10	Dolichyl-phosphate-mannose--protein mannosyltransferase (Fragment) OS=Candida maltosa (strain Xu316) OX=1245528 GN=G210_1929 PE=3 SV=1	-0.729474	0.571211
Spent Media	M3JZ42	Protein disulfide-isomerase OS=Candida maltosa (strain Xu316) OX=1245528 GN=G210_1893 PE=3 SV=1	-0.57208	0.683052
Spent Media	M3JZ68	Non-histone chromosomal protein 6 OS=Candida maltosa (strain Xu316) OX=1245528 GN=G210_1137 PE=4 SV=1	-0.242431	0.840054
Spent Media	M3JZ73	Sphingolipid long chain base-responsive protein LSP1 OS=Candida maltosa (strain Xu316) OX=1245528 GN=G210_1817 PE=4 SV=1	-0.250522	0.813901
Spent Media	M3JZS3	Succinate dehydrogenase [ubiquinone] iron-sulfur subunit, mitochondrial OS=Candida maltosa (strain Xu316) OX=1245528 GN=G210_0904 PE=3 SV=1	-0.0655767	0.946405
Spent Media	M3JZT2	Glutamine synthetase OS=Candida maltosa (strain Xu316) OX=1245528 GN=G210_0894 PE=3 SV=1	-1.48815	0.269029
Spent Media	M3JZT6	Ribosomal protein, large subunit, putative OS=Candida maltosa (strain Xu316) OX=1245528 GN=G210_1576 PE=3 SV=1	-1.17899	0.392033
Spent Media	M3K013	Thioredoxin reductase OS=Candida maltosa (strain Xu316) OX=1245528 GN=G210_1510 PE=3 SV=1	1.19462	0.3928
Spent Media	M3K0T6	CUE domain-containing protein OS=Candida maltosa (strain Xu316) OX=1245528 GN=G210_1136 PE=4 SV=1	-2.78638	0.178846
Spent Media	M3K0V6	Malate dehydrogenase OS=Candida maltosa (strain Xu316) OX=1245528 GN=G210_0429 PE=3 SV=1	0.593533	0.609276
Spent Media	M3K0X3	Translationally-controlled tumor protein homolog OS=Candida maltosa (strain Xu316) OX=1245528 GN=G210_0387 PE=3 SV=1	-0.835337	0.396301
Spent Media	M3K108	Putative alkyl hydroperoxide reductase OS=Candida maltosa (strain Xu316) OX=1245528 GN=G210_1029 PE=3 SV=1	-1.09256	0.42408
Spent Media	M3K112	ATP synthase subunit gamma OS=Candida maltosa (strain Xu316) OX=1245528 GN=G210_0340 PE=3 SV=1	0.395349	0.801821
Spent Media	M3K180	Aspartate aminotransferase OS=Candida maltosa (strain Xu316) OX=1245528 GN=G210_0954 PE=3 SV=1	-0.600413	0.649419
Spent Media	M3K1F1	Flavodoxin, putative (Fragment) OS=Candida maltosa (strain Xu316) OX=1245528 GN=G210_0878 PE=3 SV=1	-0.0990357	0.939358
Spent Media	M3K1H6	Lysine/glutamic acid-rich protein OS=Candida maltosa (strain Xu316) OX=1245528 GN=G210_0205 PE=3 SV=1	0.0119564	0.993187
Spent Media	M3K1I0	NADP(+)-coupled glycerol dehydrogenase, putative (Aldo-keto reductase, putative) (Fragment) OS=Candida maltosa (strain Xu316) OX=1245528 GN=G210_0195 PE=4 SV=1	0.622584	0.614371
Spent Media	M3K284	Glucose-6-phosphate isomerase OS=Candida maltosa (strain Xu316) OX=1245528 GN=G210_0519 PE=3 SV=1	-1.99557	0.0637846
Spent Media	M3K2A5	Isocitrate dehydrogenase [NADP] OS=Candida maltosa (strain Xu316) OX=1245528 GN=G210_0493 PE=3 SV=1	-0.40021	0.800874
Spent Media	M3K2W0	Cyclopropane-fatty-acyl-phospholipid synthase, putative (Fragment) OS=Candida maltosa (strain Xu316) OX=1245528 GN=G210_5605 PE=4 SV=1	-1.02528	0.432982
Spent Media	M3K368	60S ribosomal protein L37 OS=Candida maltosa (strain Xu316) OX=1245528 GN=G210_5439 PE=3 SV=1	-1.4449	0.449497
Spent Media	M3K377	S-adenosylmethionine synthase OS=Candida maltosa (strain Xu316) OX=1245528 GN=G210_5449 PE=3 SV=1	-0.621373	0.598093
Spent Media	M3K3F4	Lysophospholipase OS=Candida maltosa (strain Xu316) OX=1245528 GN=G210_0023 PE=3 SV=1	-1.01219	0.414912
Spent Media	M3K3L9	Glycosyl hydrolase, putative OS=Candida maltosa (strain Xu316) OX=1245528 GN=G210_5895 PE=3 SV=1	-0.239848	0.862513
Spent Media	M3K3X8	60S ribosomal protein L4 subunit, putative OS=Candida maltosa (strain Xu316) OX=1245528 GN=G210_5033 PE=3 SV=1	-0.366379	0.761787
Spent Media	M3K436	Nascent polypeptide-associated complex subunit beta OS=Candida maltosa (strain Xu316) OX=1245528 GN=G210_5721 PE=3 SV=1	-0.753674	0.58373
Spent Media	M3K4H2	Ribosomal protein OS=Candida maltosa (strain Xu316) OX=1245528 GN=G210_4829 PE=3 SV=1	-0.454118	0.702395
Spent Media	M3K4S4	Ribosomal_L23eN domain-containing protein OS=Candida maltosa (strain Xu316) OX=1245528 GN=G210_4692 PE=3 SV=1	-1.1645	0.218876
Spent Media	M3K4S8	Adenylate kinase 1-1 (Fragment) OS=Candida maltosa (strain Xu316) OX=1245528 GN=G210_4683 PE=3 SV=1	-1.15559	0.534956
Spent Media	M3K4T2	60S ribosomal protein L8 OS=Candida maltosa (strain Xu316) OX=1245528 GN=G210_5402 PE=3 SV=1	-0.0925374	0.957665
Spent Media	M3K4Y0	60S ribosomal protein L32 OS=Candida maltosa (strain Xu316) OX=1245528 GN=G210_4622 PE=3 SV=1	-0.0389378	0.973552
Spent Media	M3K561	Ribosomal protein of the large subunit, putative OS=Candida maltosa (strain Xu316) OX=1245528 GN=G210_4537 PE=3 SV=1	0.241953	0.830278
Spent Media	M3K566	NAD-specific glutamate dehydrogenase OS=Candida maltosa (strain Xu316) OX=1245528 GN=G210_5149 PE=3 SV=1	0.53574	0.669536
Spent Media	M3K593	6-phosphogluconate dehydrogenase, decarboxylating OS=Candida maltosa (strain Xu316) OX=1245528 GN=G210_5072 PE=3 SV=1	-0.455587	0.690172
Spent Media	M3K597	40S ribosomal protein S0 OS=Candida maltosa (strain Xu316) OX=1245528 GN=RPS0 PE=3 SV=1	-0.150441	0.911302
Spent Media	M3K599	Protein NCA3, mitochondrial OS=Candida maltosa (strain Xu316) OX=1245528 GN=G210_5055 PE=3 SV=1	-1.38053	0.483204
Spent Media	M3K5I8	Ribosomal protein L19 OS=Candida maltosa (strain Xu316) OX=1245528 GN=G210_2539 PE=3 SV=1	-0.0735241	0.962767
Spent Media	M3K5K2	Pyrophosphate phospho-hydrolase OS=Candida maltosa (strain Xu316) OX=1245528 GN=G210_2359 PE=3 SV=1	0.528382	0.724649
Spent Media	M3K5V0	60S ribosomal protein L36 OS=Candida maltosa (strain Xu316) OX=1245528 GN=G210_2081 PE=3 SV=1	-0.542064	0.65075
Spent Media	M3K5Z2	Acyl-coenzyme A oxidase OS=Candida maltosa (strain Xu316) OX=1245528 GN=G210_4762 PE=3 SV=1	-0.0419767	0.972028
Spent Media	M3K687	Putative membrane-like protein OS=Candida maltosa (strain Xu316) OX=1245528 GN=G210_1085 PE=4 SV=1	1.26695	0.373189
Spent Media	M3K6B6	40S ribosomal protein S19-B OS=Candida maltosa (strain Xu316) OX=1245528 GN=G210_4585 PE=3 SV=1	-0.775917	0.601285
Spent Media	M3K6F1	ADH_N domain-containing protein (Fragment) OS=Candida maltosa (strain Xu316) OX=1245528 GN=G210_0520 PE=4 SV=1	-1.82497	0.113376
Spent Media	M3K6K7	Rick_17kDa_Anti domain-containing protein OS=Candida maltosa (strain Xu316) OX=1245528 GN=G210_4110 PE=4 SV=1	-1.5229	0.412475
Spent Media	M3K6Y4	Aspartate transaminase OS=Candida maltosa (strain Xu316) OX=1245528 GN=G210_2127 PE=3 SV=1	0.0457135	0.967532
Spent Media	M3K701	Pyruvate kinase OS=Candida maltosa (strain Xu316) OX=1245528 GN=G210_2075 PE=3 SV=1	-1.51436	0.029415
Spent Media	M3K715	60s ribosomal protein L21-a, putative OS=Candida maltosa (strain Xu316) OX=1245528 GN=G210_4951 PE=3 SV=1	-0.855638	0.399789
Spent Media	M3K7C5	Protein FUN34 OS=Candida maltosa (strain Xu316) OX=1245528 GN=G210_1132 PE=3 SV=1	-0.630751	0.568685
Spent Media	M3K7I2	Acetyl-CoA acetyltransferase IA OS=Candida maltosa (strain Xu316) OX=1245528 GN=G210_0539 PE=3 SV=1	-0.221852	0.864944
Spent Media	M3K824	40s ribosomal protein S9-B, putative OS=Candida maltosa (strain Xu316) OX=1245528 GN=G210_4950 PE=3 SV=1	-0.688243	0.591783
Spent Media	P05335	Acyl-coenzyme A oxidase 4 OS=Candida maltosa OX=5479 GN=POX4 PE=3 SV=3	-0.368492	0.733946
Spent Media	P33192	40S ribosomal protein S13 OS=Candida maltosa OX=5479 GN=RPS13 PE=3 SV=2	-2.78037	0.144182
Spent Media	P50126	NADPH--cytochrome P450 reductase OS=Candida maltosa OX=5479 GN=NCP1 PE=2 SV=1	-0.759179	0.602067
Spent Media	P56092	Protein EPD1 OS=Candida maltosa OX=5479 GN=EPD1 PE=3 SV=1	-1.22783	0.453031
Spent Media	Q00468	Acyl-coenzyme A oxidase 2 OS=Candida maltosa OX=5479 GN=POX2 PE=3 SV=1	-0.694721	0.564147
Spent Media	Q96WQ3	Ray38p OS=Candida maltosa OX=5479 GN=RAY38 PE=4 SV=1	-0.392647	0.763667
